# Supplementary material for: Fault analysis of chemical equipment based on an improved hybrid model
Source: PLoS One. 2025 Jul 18;20(7):e0326370. doi: 10.1371/journal.pone.0326370 (PMC12273925; doi:10.1371/journal.pone.0326370)
Supplement: S1 File — (CSV) [file pone.0326370.s001.csv]

de_normal	de_7_inner	de_7_ball	de_7_outer	de_14_inner	de_14_ball	de_14_outer	de_21_inner	de_21_ball	de_21_outer
0.05319692307692307	-0.08300435129740519	-0.0027613972055888225	0.008527844311377245	-0.22383560878243514	-0.46781317365269465	0.0022735329341317364	1.1894312375249503	-0.007959321357285429	0.10436457085828342
0.08866153846153846	-0.19573433133732535	-0.09632403193612774	0.4235496007984032	-0.20954131736526946	0.1790035129740519	-0.10494790419161676	-0.17786646706586826	0.025339880239520957	0.017461776447105788
0.09971815384615385	0.23341928143712576	0.11370459081836327	0.012994810379241517	0.3453370858283433	0.48129528942115773	0.08200958083832335	-0.7748155688622754	0.00016243512974051895	0.11654720558882235
0.05862092307692307	0.10395848303393214	0.25729724550898203	-0.2651753493013972	0.15886155688622755	-0.15821181636726545	0.09402682634730539	0.5015184630738523	0.09291289421157684	0.3711642714570858
-0.004589538461538461	-0.18111516966067864	-0.058314211576846305	0.23715528942115768	-0.20661748502994012	-0.32681948103792413	-0.1600810778443114	0.9936969061876247	-0.00779688622754491	0.35695119760479044
-0.056951999999999996	0.05555281437125748	-0.12604966067864273	0.5908577844311378	-0.0745577245508982	0.22692187624750498	-0.08521688622754492	-0.34801726546906186	-0.04873053892215569	0.14781596806387226
-0.0717636923076923	0.1738055888223553	0.2074296606786427	-0.0929941117764471	0.11094319361277445	0.39715389221556885	0.13121532934131735	-0.8113634730538922	0.08576574850299401	0.23065788423153694
-0.05862092307692307	-0.046943752495009976	0.17266854291417166	-0.40690000000000004	0.09291289421157684	-0.19086127744510978	-0.02521185628742515	0.42436177644710577	-0.020954131736526948	0.4166461077844311
-0.04652123076923077	-0.11191780439121757	-0.21993716566866267	0.2793884231536926	0.23471876247504989	-0.2740280638722555	-0.054524191616766464	0.9880116766467066	-0.00471061876247505	0.22619091816367265
-0.04985907692307692	0.05961369261477046	-0.15610015968063873	0.436950499001996	-0.12182634730538922	0.2811752095808383	0.041491976047904194	0.08933932135728542	0.07861860279441117	-0.034923552894211576
-0.05111076923076923	0.0	0.22399804391217565	-0.35289031936127746	-0.2740280638722555	0.14180586826347305	-0.004384670658682635	-0.5709594810379242	-0.04142095808383234	-0.0004060878243512974
-0.015646153846153844	0.024365269461077844	0.11370459081836327	-0.6123804391217564	0.29839333333333334	-0.24397756487025948	0.05700071856287425	-0.26883013972055886	-0.030375369261477048	0.139288123752495
0.045895384615384616	0.06042586826347305	-0.21100323353293413	0.39877824351297403	0.40690000000000004	-0.0030862674650698604	0.057650299401197605	0.09949151696606787	0.0805678243512974	0.094212375249501
0.092208	-0.1703944510978044	-0.04678131736526946	0.4093365269461078	-0.03297433133732535	0.23114518962075847	0.025983233532934132	0.07675059880239521	-0.008609061876247505	-0.12020199600798404
0.09179076923076923	-0.14944031936127744	0.20206930139720558	-0.3545146706586826	-0.0402839121756487	0.0021116566866267467	0.01376299401197605	-0.015837425149700598	-0.0934001996007984	-0.2002012974051896
0.06049846153846154	-0.18533848303393216	-0.014456726546906187	-0.22375439121756488	0.3399767265469062	-0.1317348902195609	-0.007064191616766467	-0.05482185628742515	-0.06448674650698603	-0.2168508982035928
0.024408000000000003	0.13660794411177646	-0.16276000000000002	0.3711642714570858	0.09746107784431138	0.1448921357285429	-0.043359520958083826	-0.13116636726546907	0.1541509381237525	-0.22822135728542914
-0.0002086153846153846	0.3961792814371258	0.10915640718562873	0.30740848303393215	-0.02517744510978044	0.1507398003992016	0.0686931736526946	0.03898443113772455	0.23910451097804392	-0.07187754491017964
0.017523692307692306	-0.13547089820359282	0.18712526946107785	-0.19735868263473053	0.16990714570858284	-0.2535612375249501	-0.04620143712574851	0.3601999001996008	0.008933932135728542	-0.04223313373253493
0.026285538461538457	-0.10688231536926147	-0.1593488622754491	-0.024365269461077844	-0.07098415169660678	-0.201257125748503	-0.18618610778443115	0.012182634730538922	0.009746107784431137	-0.17258732534930138
-0.0035464615384615383	0.06741057884231537	-0.13774499001996007	0.1539072854291417	-0.18533848303393216	0.17949081836327346	0.09329604790419162	-0.5059854291417166	0.15382606786427147	-0.05522794411177645
-0.04109723076923077	-0.27743920159680635	0.25047497005988023	0.14253682634730538	0.12393800399201596	-0.016243512974051896	0.014290778443113772	-0.10274021956087824	0.1541509381237525	0.06050708582834331
-0.062376	-0.060750738522954095	0.10753205588822355	0.11817155688622755	0.1791659481037924	-0.39975285429141716	-0.1279674251497006	0.3492355289421158	-0.06741057884231537	-0.10720718562874253
-0.032544	0.24414	-0.24690139720558882	0.059694910179640716	-0.23358171656686624	-0.13141001996007987	-0.02513065868263473	-0.16202904191616765	-0.12962323353293412	-0.1689325349301397
0.0050067692307692304	-0.1465164870259481	-0.03736007984031936	-0.1396942115768463	-0.030212934131736525	0.3091140518962076	0.0415325748502994	-0.6538013972055888	0.055065508982035924	-0.004873053892215568
0.02858030769230769	0.04207069860279441	0.2659063073852295	0.052385329341317365	0.4502701796407186	0.05620255489021956	-0.04311592814371258	-0.03857834331337326	0.031674850299401196	0.15025249500998003
0.04380923076923077	0.5017621157684631	0.02176630738522954	0.286698003992016	0.1224760878243513	-0.2982308982035928	-0.0007307784431137724	0.6659840319361278	-0.008446626746506987	0.1539072854291417
0.04088861538461538	-0.0523041117764471	-0.16389704590818363	-0.0471061876247505	-0.24950035928143713	0.11679085828343312	0.07494538922155689	0.19573433133732535	0.035735728542914166	0.035735728542914166
0.05528307692307692	-0.30456586826347304	0.14196830339321356	-0.12060808383233533	0.053928463073852295	0.37165157684630734	0.02988071856287425	-0.49948802395209585	0.05539037924151697	0.07309580838323354
0.0853236923076923	0.16146051896207586	0.23114518962075847	0.059694910179640716	0.3417635129740519	-0.09096367265469062	0.09841149700598802	-0.16568383233532935	-0.006172534930139721	0.25258662674650695
0.10848000000000001	0.07845616766467066	-0.10753205588822355	0.2367492015968064	0.07130902195608782	-0.20076982035928143	0.03536155688622754	0.5023306387225549	-0.057177165668662676	0.21522654690618762
0.09909230769230769	-0.2751651097804391	-0.14018151696606787	0.03939051896207585	-0.06773544910179641	0.3446873453093813	0.09329604790419162	0.3281189620758483	0.07601964071856288	0.06822275449101796
0.058829538461538454	-0.04548183632734531	0.19151101796407186	-0.1096437125748503	0.046618882235528944	0.4125852295409182	0.13633077844311375	-0.0471061876247505	0.11467920159680639	0.007715668662674651
0.03150092307692308	0.24706383233532933	0.16405948103792414	-0.004060878243512974	0.0523041117764471	-0.20320634730538922	-0.04210095808383234	0.24040399201596807	-0.043207744510978044	-0.051573153692614775
0.019609846153846155	-0.04093365269461078	-0.09989760479041916	0.1539072854291417	-0.02793884231536926	-0.19346023952095806	-0.09528538922155688	0.4121791417165669	0.1080193612774451	0.015025249500998004
0.029414769230769227	-0.019492215568862273	-0.005847664670658683	0.029238323353293415	0.03394894211576846	0.3199972055888224	0.07315904191616766	0.001218263473053892	0.26428195608782434	0.05604011976047904
0.06028984615384615	0.38204742514970064	0.25664750499002	-0.15471946107784432	0.014456726546906187	0.14018151696606787	0.12143101796407185	-0.3065963073852296	-0.013319680638722554	-0.04507574850299401
0.07572738461538461	-0.201257125748503	0.10428335329341318	0.1421307385229541	-0.2226985628742515	-0.321134251497006	-0.0868814371257485	0.06903493013972056	-0.11110562874251496	-0.0004060878243512974
0.06696553846153847	-0.5012748103792415	-0.14667892215568865	0.25949011976047903	0.009583672654690619	-0.19102371257485032	-0.007185988023952096	0.2655814371257485	0.06627353293413174	0.049542714570858286
0.059038153846153844	0.5381475848303393	0.05880151696606786	-0.006497405189620759	0.2879974850299401	0.16243512974051896	0.12650586826347304	-0.2521805389221557	0.0873900998003992	-0.06741057884231537
0.06404492307692307	0.48454399201596804	0.19833329341317366	-0.29400758483033934	0.16844522954091817	0.0924255888223553	0.05919305389221557	-0.2907588822355289	-0.050842195608782434	-0.17664820359281438
0.07009476923076922	-0.4010523353293413	-0.0376849500998004	0.11451676646706586	0.004873053892215568	-0.09534942115768463	-0.01648311377245509	0.43816876247504993	-0.0056852295409181635	-0.19898303393213573
0.0678	-0.007309580838323354	-0.11159293413173653	0.3593877245508982	-0.0376849500998004	0.02339065868263473	-0.0262674251497006	0.39755998003992016	0.21408950099800397	-0.1250750499001996
0.044435076923076924	0.583142115768463	0.11272998003992016	-0.24243443113772456	0.1653589620758483	0.10623257485029941	0.06581065868263473	-0.7370494011976048	0.12215121756487025	-0.05847664670658683
0.021070153846153846	0.21116566866267464	0.12133904191616766	-0.4771531936127745	0.26233273453093814	-0.06205021956087824	-0.024562275449101795	-0.6566440119760478	-0.11695329341317366	-0.06091317365269461
0.017315076923076923	-0.3273067864271457	-0.10639500998003992	0.10477065868263473	0.02209117764471058	-0.07991808383233533	0.04486167664670659	0.7232424151696607	0.055065508982035924	-0.0629436127744511
0.04130584615384615	-0.0282637125748503	-0.06269996007984031	0.3825347305389222	-0.06708570858283433	0.08251704590818364	0.08956095808383234	0.614410878243513	0.1531763273453094	-0.06862884231536925
0.09658892307692307	0.05327872255489022	0.13839473053892215	-0.248525748502994	0.1687700998003992	-0.06351213572854292	-0.030773892215568862	-0.9035454091816367	-0.06383700598802394	-0.0475122754491018
0.14081538461538462	-0.07780642714570858	-0.024040399201596806	-0.39796606786427147	0.24787600798403192	-0.24349025948103795	0.003653892215568862	-0.7370494011976048	-0.07488259481037925	-0.003654790419161677
0.1504116923076923	0.3169109381237525	-0.24901305389221556	0.17705429141716567	0.16503409181636727	0.03102510978043912	0.10255257485029941	0.580299500998004	0.07780642714570858	-0.03654790419161677
0.13998092307692306	0.053766027944111776	0.0188424750499002	0.45806706586826346	0.08544087824351297	0.2793884231536926	0.10620646706586825	0.297662375249501	0.11744059880239521	-0.07837495009980039
0.12016246153846154	-0.3237332135728543	0.20954131736526946	0.03005049900199601	0.06806031936127745	0.006497405189620759	-0.04547065868263473	-1.064762275449102	-0.027613972055888225	0.021522654690618762
0.09909230769230769	-0.06838518962075849	-0.06968467065868264	-0.2639570858283433	0.21896255489021957	-0.22838379241516965	0.07559497005988025	-0.3374589820359281	-0.035735728542914166	0.10355239520958084
0.08156861538461539	0.2834493013972056	-0.16600870259481038	0.1599986027944112	0.060750738522954095	0.028588582834331338	0.013397604790419161	1.9540946107784432	0.06546135728542915	0.0917758483033932
0.05194523076923077	0.04791836327345309	0.14375508982035928	0.24324660678642715	-0.1653589620758483	0.13335924151696604	0.004141077844311378	0.6598927145708583	0.02339065868263473	0.12182634730538922
0.006049846153846154	-0.2581094211576846	0.1705568862275449	0.06862884231536925	0.011532894211576846	-0.030862674650698602	0.1169651497005988	-2.04708872255489	-0.018030299401197606	0.14578552894211574
-0.038176615384615385	-0.020954131736526948	-0.23000814371257486	0.02517744510978044	0.17607968063872256	-0.038659560878243515	-0.0589088622754491	-0.33867724550898204	0.04548183632734531	0.07065928143712576
-0.05173661538461538	0.09859812375249502	-0.12799888223552894	0.011776546906187626	-0.11110562874251496	0.02647692614770459	-0.09297125748502993	2.424344311377246	0.060750738522954095	0.03654790419161677
-0.021487384615384613	-0.009096367265469063	0.3263321756487026	0.06578622754491018	-0.3032663872255489	-0.03281189620758483	0.029718323353293413	0.4978636726546906	-0.04921784431137724	0.017461776447105788
0.020652923076923076	0.15057736526946106	0.13254706586826348	0.10639500998003992	0.012345069860279442	0.012345069860279442	0.099954251497006	-1.99064251497006	0.05620255489021956	-0.08081147704590819
0.0448523076923077	0.20109469061876245	-0.2563226347305389	0.07472015968063872	0.07358311377245509	0.16081077844311378	-0.11136251497005988	-0.10314630738522955	0.1372576846307385	-0.016243512974051896
0.05862092307692307	-0.1361206387225549	-0.012345069860279442	-0.16933862275449102	-0.1372576846307385	-0.04060878243512974	0.020177604790419162	2.1157175648702595	-0.11662842315369261	0.0787810379241517
0.06592246153846154	0.09876055888223553	0.3019669061876248	-0.11735938123752494	-0.017867864271457083	-0.16227269461077845	0.13105293413173652	0.5656803393213573	-0.15707477045908183	0.004466966067864271
0.0717636923076923	0.26476926147704594	-0.03784738522954092	0.06497405189620759	0.24186590818363274	0.07683181636726547	-0.07336203592814372	-1.5029310379241516	0.035410858283433135	-0.0625375249500998
0.07238953846153846	-0.05197924151696607	-0.37165157684630734	-0.1271054890219561	-0.06351213572854292	0.1609732135728543	0.021111377245508985	-0.441011377245509	0.035410858283433135	0.006091317365269461
0.03108369230769231	-0.04466966067864271	0.013644550898203591	0.024365269461077844	-0.09924786427145708	-0.017867864271457083	0.04226335329341317	0.98598123752495	-0.022416047904191615	0.0934001996007984
-0.03984553846153846	0.15285145708582834	0.3217839920159681	0.6119743512974052	0.41161061876247507	-0.035085988023952096	-0.07449880239520958	0.4844627744510978	0.015918642714570858	0.02680179640718563
-0.124752	0.0368727744510978	-0.08365409181636727	-0.43776267465069857	0.20824183632734533	0.09453724550898204	-0.010433892215568863	-0.5019245508982036	0.11402946107784431	-0.06131926147704591
-0.18316430769230768	-0.1869628343313373	-0.1970338123752495	-1.3323741516966068	-0.1764045508982036	-0.016081077844311377	0.15062155688622755	-0.549030738522954	0.08511600798403193	0.02071047904191617
-0.1733593846153846	-0.04840566866267465	0.24381512974051897	1.146792015968064	0.03963417165668663	-0.15447580838323352	0.03950263473053892	-0.12142025948103792	-0.042882874251497005	0.12142025948103792
-0.13622584615384614	-0.0675730139720559	0.17949081836327346	1.6211025948103792	0.16129808383233532	-0.06643596806387225	0.036741916167664666	0.37319471057884235	0.04791836327345309	0.06741057884231537
-0.06529661538461538	-0.18452630738522954	-0.18956179640718565	-1.844856986027944	-0.09015149700598803	0.007309580838323354	0.14201461077844313	0.33177375249500995	0.04905540918163673	0.017461776447105788
0.004589538461538461	-0.0035735728542914172	-0.0094212375249501	-1.1329850299401198	-0.019654650698602793	-0.06334970059880239	0.0987362874251497	-0.6891310379241516	-0.18160247504990018	0.0637557884231537
0.05820369230769231	0.11240510978043912	0.20418095808383233	2.637540419161677	0.11776546906187624	-0.07163389221556887	0.03869065868263473	-0.9250680638722555	-0.017867864271457083	0.07350189620758484
0.09867507692307692	-0.05295385229540918	-0.13644550898203592	0.6111621756487026	-0.057177165668662676	0.10233413173652695	-0.0012991616766467064	0.14781596806387226	0.1859882235528942	0.006903493013972056
0.07238953846153846	-0.04678131736526946	-0.20353121756487025	-2.2696248502994014	-0.07569477045908184	0.16682087824351297	0.09569137724550898	0.6879127744510979	-0.1002224750499002	-0.05725838323353293
0.01814953846153846	0.15528798403193614	0.21587628742514972	0.3488294411177644	0.13043540918163674	-0.053928463073852295	0.052494251497005984	-0.33908333333333335	-0.11630355289421157	-0.07309580838323354
-0.06133292307692308	-0.0071471457085828345	0.1292983632734531	1.710848003992016	0.20076982035928143	-0.02988806387225549	0.015833532934131735	-0.5904516966067864	0.19167345309381237	-0.03005049900199601
-0.1489513846153846	-0.07943077844311378	-0.2649316966067864	-0.5628377245508982	-0.11078075848303394	0.11955225548902196	0.05371221556886228	0.7126841317365269	0.145541876247505	0.007309580838323354
-0.19588984615384614	0.08852714570858283	-0.03443624750499002	-0.6826336327345309	-0.14440483033932136	0.0003248702594810379	0.010961676646706586	0.8410078842315369	-0.0839789620758483	0.05076097804391217
-0.19860184615384616	-0.00016243512974051895	0.28214982035928143	0.9567429141716567	0.22903353293413173	-0.06935980039920159	-0.13080934131736527	-0.49258453093812377	-0.06741057884231537	0.14294291417165667
-0.13351384615384615	-0.015918642714570858	-0.08690279441117765	-0.2834493013972056	0.24868818363273454	0.15268902195608783	-0.06617604790419163	-0.6205021956087825	0.1232882634730539	0.28223103792415166
-0.04860738461538461	0.11744059880239521	-0.3266570459081837	-0.6988771457085828	-0.012832375249500998	0.25551045908183634	-0.009134730538922156	0.9701438123752495	0.16016103792415168	-0.2509622754491018
0.03024923076923077	-0.038497125748502996	0.15268902195608783	1.2381617764471058	-0.02062926147704591	-0.1835516966067864	-0.11712754491017964	0.9108549900199601	-0.10866910179640718	-0.8150182634730538
0.08240307692307691	-0.10217169660678643	0.282961996007984	0.019898303393213572	0.1869628343313373	-0.2793884231536926	-0.08123820359281438	-0.6598927145708583	-0.12653696606786427	0.25989620758483034
0.10910584615384614	0.12215121756487025	-0.29871820359281437	-1.5967373253493016	0.11402946107784431	0.16682087824351297	-0.07616335329341317	-0.4816201596806387	0.1379074251497006	0.745577245508982
0.12579507692307693	0.1746177644710579	-0.2795508582834331	0.4044634730538922	0.0222536127744511	0.16081077844311378	0.023953293413173652	0.6448674650698603	-0.05490307385229541	-0.512076746506986
0.09179076923076923	-0.06010099800399202	0.3281189620758483	1.545570259481038	0.038821996007984035	-0.37977333333333335	0.01640191616766467	0.37522514970059884	-0.11841520958083833	-0.6391822355289422
0.034630153846153845	-0.22237369261477047	0.1900491017964072	-0.786592115768463	0.014944031936127745	-0.398128502994012	0.015874131736526947	-0.6408065868263473	0.0865779241516966	0.9457785429141716
-0.044435076923076924	0.29904307385229545	-0.26282003992015973	-1.3331863273453093	0.07082171656686627	0.30732726546906186	0.05432119760479042	-0.2022317365269461	0.01575620758483034	0.6225326347305389
-0.11077476923076923	0.3047283033932136	0.0004873053892215569	1.0684170658682635	0.08235461077844311	0.2590840319361277	0.011042874251497007	0.5717716566866267	-0.013157245508982037	-0.6200961077844311
-0.127464	-0.7082171656686627	0.32243373253493013	1.0968432135728543	0.12621209580838322	-0.3830220359281437	-0.012139041916167664	-0.05847664670658683	0.11159293413173653	-0.29238323353293416
-0.10660246153846153	-0.7506127345309381	0.032162155688622754	-0.9254741516966069	0.16308487025948104	-0.19849572854291417	0.04165437125748503	-0.5344115768463074	0.2028814770459082	-0.4077121756487026
-0.04631261538461538	0.06205021956087824	-0.1703944510978044	-0.6448674650698603	0.05116706586826347	0.37230131736526945	0.03974622754491018	0.06091317365269461	0.11110562874251496	0.1413185628742515
0.005424	0.2285462275449102	0.13806986027944113	1.0505492015968063	-0.017542994011976048	0.12231365269461078	-0.08923616766467066	0.36791556886227544	-0.003898443113772455	0.6826336327345309
0.040262769230769234	0.18517604790419162	0.21230271457085828	0.3199972055888224	0.15106467065868262	-0.4998128942115768	0.10705904191616768	-0.12913592814371255	0.0994102994011976	-0.07512624750499002
0.08636676923076922	0.15707477045908183	-0.1832268263473054	-0.6590805389221557	0.15512554890219563	-0.30895161676646704	0.10774922155688622	-0.1405063872255489	0.2844239121756487	-0.47634101796407186
0.12496061538461539	-0.2491754890219561	-0.19768355289421158	0.19532824351297406	-0.0030862674650698604	0.2652565668662675	-0.12646526946107783	0.15228293413173652	0.06497405189620759	0.4592853293413174
0.13497415384615385	0.41680854291417163	0.21555141716566867	0.46456447105788423	0.0745577245508982	0.16844522954091817	0.020664790419161676	-0.2538048902195609	-0.13303437125748502	0.8653731536926148
0.09846646153846153	0.9007027944111776	0.08771497005988023	-0.1417246506986028	0.12491261477045909	-0.2451146107784431	0.192357125748503	-0.3870016966067864	0.10671988023952096	-0.25786576846307385
0.02023569230769231	-0.45335644710578843	-0.19102371257485032	-0.13888203592814372	0.07813129740518962	0.008446626746506987	-0.029515329341317367	0.2793884231536926	0.18891205588822355	-0.6111621756487026
-0.06988615384615385	-0.7722166067864271	0.09096367265469062	0.4231435129740519	0.04775592814371258	0.4189201996007984	-0.11927928143712575	0.4438539920159681	-0.02339065868263473	0.02071047904191617
-0.13121907692307694	0.5543910978043911	0.3063526546906188	-0.0032487025948103793	0.011208023952095808	0.19394754491017963	0.21456467065868265	-0.301723253493014	-0.13660794411177646	0.36791556886227544
-0.13393107692307693	0.7522370858283434	0.1088315369261477	-0.3545146706586826	-0.024040399201596806	-0.12377556886227545	0.13551880239520958	-0.4125852295409182	0.0761820758483034	0.0629436127744511
-0.08386338461538462	-0.3477736127744511	-0.10850666666666667	0.3151241516966068	-0.05636499001996008	-0.06854762475049901	-0.13909149700598802	0.4207069860279441	0.11727816367265469	-0.09136976047904191
0.001043076923076923	-0.3058653493013972	0.024365269461077844	0.2988806387225549	-0.0376849500998004	0.05181680638722555	0.042385149700598805	0.4089304391217565	-0.11841520958083833	-0.09624281437125749
0.06258461538461538	0.4949398403193613	0.17234367265469064	-0.3610120758483034	0.009096367265469063	0.07260850299401198	0.21176335329341317	-0.36629121756487026	-0.20141956087824353	0.22659700598802396
0.10096984615384616	0.286698003992016	-0.004548183632734531	-0.024365269461077844	-0.02647692614770459	0.20905401197604792	-0.07632574850299402	-0.0475122754491018	0.021279001996007983	0.1677142714570858
0.14436184615384615	-0.22221125748502993	-0.13660794411177646	0.5331933133732535	-0.03411137724550898	0.15853668662674653	-0.1734380838323353	0.6696388223552895	0.14115612774451097	-0.3581694610778443
0.16835261538461538	-0.10217169660678643	0.02777640718562874	-0.0458879241516966	0.0591263872255489	-0.07407041916167664	0.20989580838323352	0.20669870259481038	-0.11792790419161678	-0.4251739520958084
0.154584	-0.2931954091816367	0.1292983632734531	-0.31553023952095804	0.04109608782435129	0.10265900199600798	0.07506718562874252	-0.4674070858283433	-0.12718670658682635	-0.07390798403193613
0.08448923076923077	-0.6287863872255489	-0.0029238323353293415	0.16243512974051896	-0.01104558882235529	0.33721532934131737	-0.2640546107784431	-0.02639570858283433	0.1687700998003992	-0.15350119760479042
-0.021904615384615383	0.02972562874251497	-0.06432431137724551	0.3476111776447106	0.025339880239520957	0.027613972055888225	0.007104790419161677	0.5356298403193613	0.14635405189620757	-0.4661888223552894
-0.10889723076923077	0.1491154491017964	-0.01575620758483034	-0.08284191616766468	0.10168439121756487	-0.3310427944111776	0.2975080239520958	0.09583672654690618	-0.0873900998003992	0.16202904191616765
-0.13247076923076923	-0.3316925349301397	0.013806986027944113	-0.2732971057884232	0.18338926147704593	-0.07504502994011976	-0.07429580838323353	-0.24527704590818364	-0.02647692614770459	0.19451606786427145
-0.09825784615384614	0.11321728542914171	0.00016243512974051895	0.15837425149700599	0.1447297005988024	0.3057029141716567	-0.14940359281437127	0.2996928143712575	0.1318973253493014	-0.2659875249500998
-0.035255999999999996	0.5210918962075848	-0.07147145708582833	0.23106397205588824	0.13904447105788426	0.11321728542914171	0.28159329341317363	0.4032452095808383	0.18566335329341319	0.018273952095808385
0.05090215384615384	0.009746107784431137	-0.17786646706586826	-0.14375508982035928	0.19833329341317366	-0.1835516966067864	0.06382131736526946	-0.5514672654690619	0.04466966067864271	0.24040399201596807
0.12996738461538462	-0.24803844311377246	-0.012020199600798403	-0.33217984031936126	0.14164343313373254	0.013482115768463074	-0.13848251497005987	-0.5474063872255489	-0.057826906187624746	-0.12304461077844311
0.18545907692307692	0.21181540918163672	0.21376463073852295	0.07025319361277445	0.12637453093812376	0.2702920558882236	0.18042107784431138	0.5145132734530938	0.1621102594810379	-0.15918642714570858
0.21779446153846155	0.19817085828343314	0.027289101796407183	0.21400828343313372	0.07309580838323354	0.05555281437125748	0.24375520958083832	0.39512345309381236	0.12913592814371255	0.25867794411177647
0.20965846153846154	-0.2072672255489022	-0.15041493013972057	-0.20791696606786428	0.02956319361277445	-0.29546950099800395	-0.1347880239520958	-0.9141036926147704	-0.01900491017964072	0.1417246506986028
0.16105107692307694	-0.02176630738522954	0.08787740518962077	-0.30943892215568863	0.10769449101796408	-0.248525748502994	-0.05598574850299401	-0.5872029940119761	-0.003411137724550898	-0.1559377245508982
0.08740984615384616	0.5001377644710578	0.282637125748503	0.1689325349301397	0.06010099800399202	0.05522794411177645	0.2202891017964072	0.8803984031936128	-0.005847664670658683	0.3492355289421158
0.011682461538461537	0.45091992015968063	0.02972562874251497	0.33502245508982037	-0.07780642714570858	0.12442530938123753	-0.07096670658682634	0.22740918163672655	0.02647692614770459	0.5360359281437126
-0.040679999999999994	0.064161876247505	-0.10249656686626746	-0.11248632734530938	0.3736007984031936	-0.11078075848303394	-0.22195365269461076	-1.3713585828343313	0.03005049900199601	-0.1441611776447106
-0.03504738461538461	0.0497051497005988	0.1747801996007984	0.017867864271457083	0.45530566866267463	-0.16958227544910182	0.07384922155688622	-0.6810092814371258	0.04889297405189621	-0.07106536926147705
0.009179076923076922	0.10785692614770459	0.28474878243512974	0.21441437125748505	-0.7009075848303393	0.020954131736526948	0.15159592814371256	1.6592748502994012	-0.018192734530938125	0.35045379241516966
0.04568676923076923	0.02355309381237525	-0.02793884231536926	0.06862884231536925	-0.5431830738522954	0.1018468263473054	-0.20384658682634732	0.8722766467065869	-0.08219217564870258	-0.021522654690618762
0.07677046153846154	-0.23585580838323356	-0.17006958083832335	0.06944101796407186	0.8844592814371258	-0.012669940119760479	-0.09796491017964072	-1.6434374251497006	-0.0032487025948103793	-0.4540061876247505
0.09763200000000001	-0.42363081836327343	0.07585720558882235	0.06700449101796407	0.31025109780439125	-0.1825770858283433	0.28415101796407183	-0.7662877245508982	0.07244606786427145	-0.05197924151696607
0.11494707692307692	-0.10915640718562873	0.13547089820359282	-0.05116706586826347	-1.144355489021956	-0.06546135728542915	0.04599844311377246	1.6487165668662676	-0.08933932135728542	0.09055758483033932
0.1356	0.23390658682634732	-0.05620255489021956	0.009746107784431137	-0.07179632734530939	0.11208023952095808	-0.18017748502994013	0.9985699600798403	-0.15350119760479042	-0.2838553892215569
0.11703323076923078	0.16227269461077845	-0.0831667864271457	0.23837355289421155	0.9172711776447106	0.021279001996007983	0.11526	-1.1991773453093812	0.15220171656686626	-0.043857485029940114
0.061124307692307686	-0.012182634730538922	0.10639500998003992	-0.05888273453093812	-0.14164343313373254	0.008933932135728542	0.14246119760479042	-0.4117730538922155	0.18550091816367265	0.11573502994011976
-0.018775384615384614	0.06968467065868264	0.041745828343313376	-0.3159363273453094	-0.2888096606786427	0.07715668662674652	-0.04498347305389221	1.3319680638722555	-0.08966419161676646	-0.16365339321357286
-0.08866153846153846	0.2062926147704591	-0.11094319361277445	0.04548183632734531	0.19670894211576848	0.021441437125748503	0.07823389221556887	0.7443589820359281	-0.05409089820359281	-0.046294011976047905
-0.09658892307692307	0.20158199600798402	0.01575620758483034	0.2026378243512974	-0.06789788423153692	-0.036223033932135724	0.11363604790419161	-0.5319750499001996	0.26282003992015973	0.19410998003992017
-0.07092923076923077	0.06887249500998004	0.04515696606786427	-0.19086127744510978	0.09697377245508981	0.024040399201596806	0.029474730538922154	-0.2509622754491018	0.04093365269461078	0.06741057884231537
-0.02482523076923077	-0.18533848303393216	-0.141480998003992	-0.19857694610778442	0.583142115768463	0.0805678243512974	0.06345592814371258	0.4077121756487026	-0.22074934131736526	-0.18395778443113772
0.02586830769230769	-0.16990714570858284	-0.1593488622754491	0.1258872255489022	-0.10070978043912177	-0.07650694610778443	0.10839880239520959	0.14294291417165667	0.10168439121756487	-0.07025319361277445
0.05319692307692307	0.02176630738522954	0.05587768463073852	0.12629331337325347	-0.46959996007984034	-0.16828279441117763	-0.0457548502994012	0.12994810379241517	0.25404854291417167	0.1900491017964072
0.07197230769230768	-0.10054734530938123	0.05181680638722555	-0.05076097804391217	0.4479960878243513	0.09973516966067865	-0.07685353293413175	0.1677142714570858	-0.006334970059880239	0.030456586826347304
0.0828203076923077	-0.10428335329341318	-0.07358311377245509	-0.043451397205588826	0.6640348103792415	0.16649600798403194	-0.006049221556886228	-0.46497055888223554	-0.13319680638722556	-0.03898443113772455
0.07802215384615384	0.12150147704590819	0.057339600798403195	0.04507574850299401	-0.2150641117764471	-0.08674035928143713	0.008079161676646705	-0.4052756487025948	0.12133904191616766	0.1904551896207585
0.0446436923076923	0.05668986027944112	0.201257125748503	-0.01421307385229541	-0.5147569261477045	-0.16828279441117763	0.027363592814371257	0.4702497005988024	0.18988666666666668	0.08649670658682634
-0.027328615384615382	-0.049380279441117766	0.019329780439121758	0.1579681636726547	0.15626259481037924	-0.03151241516966068	-0.10925137724550898	0.17786646706586826	-0.1250750499001996	-0.09827325349301397
-0.11891076923076922	-0.02517744510978044	-0.07666938123752495	0.1559377245508982	0.34290055888223553	0.11857764471057884	-0.015833532934131735	-1.036336127744511	-0.14115612774451097	0.14294291417165667
-0.17690584615384616	-0.007959321357285429	0.09080123752495009	0.021928742514970057	-0.019817085828343316	0.007309580838323354	0.05310323353293413	-0.7707546906187625	0.10623257485029941	0.11938982035928143
-0.1787833846153846	-0.02062926147704591	0.0402839121756487	0.17502385229540918	-0.12150147704590819	-0.16129808383233532	-0.003207305389221557	0.5555281437125749	0.03638546906187625	-0.18436387225548903
-0.14811692307692306	-0.11240510978043912	-0.05295385229540918	0.24690139720558882	-0.031837285429141715	-0.0017867864271457086	-0.03341281437125748	0.3740068862275449	-0.024365269461077844	-0.17908473053892215
-0.09283384615384616	-0.1302729740518962	0.004060878243512974	-0.0056852295409181635	0.06871005988023952	0.24365269461077843	0.04311592814371258	-0.7354250499001996	0.06806031936127745	0.04182704590818363
-0.03921969230769231	0.054253333333333334	0.1396942115768463	-0.1539072854291417	0.057177165668662676	0.10850666666666667	0.09057592814371258	-0.32527634730538924	0.06529892215568862	0.06822275449101796
0.0014603076923076922	0.19735868263473053	0.10948127744510978	0.1254811377245509	-0.06497405189620759	-0.17786646706586826	0.02042119760479042	0.7106536926147705	-0.0032487025948103793	0.024365269461077844
0.04380923076923077	0.04223313373253493	-0.12198878243512974	0.08324800399201597	-0.0873900998003992	-0.07212119760479042	0.17867532934131736	0.30091107784431137	0.03719764471057884	0.09015149700598803
0.08073415384615384	0.07260850299401198	-0.050030019960079844	-0.16608992015968063	0.03784738522954092	0.12718670658682635	-0.060817005988023955	-0.3943112774451098	0.1002224750499002	0.004060878243512974
0.07572738461538461	0.2714291017964072	0.13108514970059879	-0.12629331337325347	0.024365269461077844	0.022903353293413174	-0.1258562874251497	0.24040399201596807	0.038821996007984035	0.07472015968063872
0.018983999999999997	0.17591724550898202	-0.035735728542914166	0.12304461077844311	0.03232459081836327	-0.05539037924151697	0.1346662275449102	0.8341043912175649	-0.03654790419161677	0.16121686626746506
-0.061124307692307686	-0.1309227145708583	-0.171206626746507	0.13319680638722556	0.15447580838323352	0.013157245508982037	0.05363101796407185	0.18111516966067864	0.12799888223552894	0.001218263473053892
-0.13455692307692307	-0.21896255489021957	0.006659840319361277	-0.18030299401197605	0.04678131736526946	0.05181680638722555	-0.1547220359281437	-0.07715668662674652	0.20694235528942115	-0.21319610778443113
-0.16876984615384616	-0.0882022754491018	0.05587768463073852	-0.05847664670658683	-0.031837285429141715	0.02387796407185629	-0.08249676646706587	0.4588792415169661	-0.06351213572854292	-0.09624281437125749
-0.15562707692307692	-0.08365409181636727	-0.019492215568862273	0.3065963073852296	0.11727816367265469	0.024690139720558883	0.17916251497005986	0.274515369261477	-0.07601964071856288	0.2318761477045908
-0.12767261538461538	0.09469968063872256	-0.00016243512974051895	0.16527774451097807	0.10298387225548902	0.025989620758483035	-0.0036132934131736525	-0.37157035928143717	0.07212119760479042	0.09258802395209581
-0.10222153846153846	0.14537944111776446	0.01413185628742515	-0.1104558882235529	-0.03134998003992016	-0.1088315369261477	-0.07271245508982035	-0.18761257485029942	0.04109608782435129	-0.20304391217564868
-0.07051199999999999	0.36775313373253493	-0.020791696606786425	0.04507574850299401	0.18550091816367265	-0.12280095808383233	0.03739149700598802	0.31025109780439125	-0.027126666666666667	0.03329920159680639
-0.049233230769230765	-0.0445072255489022	-0.005522794411177645	0.27776407185628743	0.13758255489021956	0.09876055888223553	0.13409784431137725	-0.10355239520958084	0.003411137724550898	0.1677142714570858
-0.035464615384615386	-0.8794237924151697	0.0779688622754491	0.11695329341317366	-0.07926834331337326	0.1936226746506986	0.002070538922155689	-0.554309880239521	0.0719587624750499	-0.14619161676646708
-0.043392	-0.4933154890219561	0.0029238323353293415	-0.024365269461077844	0.19232319361277445	-0.02062926147704591	-0.1461962874251497	-0.06131926147704591	0.06919736526946108	-0.0787810379241517
-0.07572738461538461	0.09372506986027944	-0.04808079840319361	0.07431407185628743	0.20775453093812377	-0.13677037924151697	0.1678354491017964	0.2529927145708583	-0.02680179640718563	0.11735938123752494
-0.11807630769230769	0.41291009980039917	0.11565381237524949	0.05604011976047904	-0.07244606786427145	0.10087221556886228	0.09715293413173653	-0.2538048902195609	-0.07488259481037925	-0.09949151696606787
-0.1612596923076923	0.0004873053892215569	0.1138670259481038	0.06781666666666666	-0.04125852295409182	0.21555141716566867	-0.05123568862275449	-0.43085918163672654	-0.06903493013972056	-0.13360289421157684
-0.1639716923076923	-0.1575620758483034	-0.16730818363273453	-0.0621314371257485	0.08349165668662675	-0.09778594810379242	0.1114031137724551	0.05847664670658683	-0.030700239520958083	0.15512554890219563
-0.11911938461538461	0.36872774451097806	-0.08706522954091817	0.11289241516966068	0.07780642714570858	-0.24219077844311376	0.10515089820359282	0.09015149700598803	0.06854762475049901	0.08202974051896207
-0.04631261538461538	0.45563053892215566	0.23179493013972055	-0.06822275449101796	0.14034395209580838	0.12150147704590819	-0.028946946107784432	-0.342738123752495	-0.08885201596806389	-0.11938982035928143
0.017523692307692306	-0.22139908183632734	0.045969141716566866	0.03289311377245509	0.10493309381237524	0.25973377245508983	-0.012220239520958085	-0.11167415169660679	-0.07683181636726547	-0.0032487025948103793
0.05194523076923077	-0.9408242714570858	-0.16779548902195607	-0.07268972055888223	0.03443624750499002	-0.0071471457085828345	0.07640694610778444	0.3914686626746507	0.34338786427145707	0.1746177644710579
0.07343261538461537	-0.06871005988023952	0.07634451097804391	0.029238323353293415	0.0497051497005988	0.026964231536926148	-0.020583592814371256	0.21563263473053892	0.06724814371257484	0.11898373253493014
0.08636676923076922	0.9504079441117764	0.2166884630738523	0.6241569860279441	0.06611109780439121	0.27110423153692614	0.02651101796407186	-0.11532894211576847	-0.3286062674650699	0.008121756487025948
0.07489292307692308	0.26736822355289425	0.019654650698602793	-0.47593493013972055	0.04515696606786427	0.08495357285429142	-0.01258562874251497	0.16812035928143715	0.17526750499001997	0.06050708582834331
0.05403138461538461	-0.5204421556886227	-0.0003248702594810379	-0.827606986027944	-0.016568383233532935	-0.21636359281437123	0.020299401197604792	0.4483209580838323	0.32779409181636726	0.04182704590818363
0.010639384615384617	0.2150641117764471	0.07147145708582833	0.3853773453093812	0.017542994011976048	-0.005847664670658683	0.13722395209580837	0.004873053892215568	-0.1328719361277445	-0.06700449101796407
-0.042557538461538466	0.702694371257485	-0.05409089820359281	1.5951129740518961	0.06935980039920159	0.21815037924151698	-0.046972814371257485	-0.22700309381237524	-0.20060738522954094	-0.05482185628742515
-0.053614153846153846	0.2501500998003992	-0.11256754491017965	-0.9896360279441118	0.055715249500998	-0.06935980039920159	0.06422730538922156	0.1904551896207585	0.2071047904191617	-0.06050708582834331
-0.04172307692307692	-0.2896218363273453	0.04483209580838323	-1.2962323353293412	0.07114658682634731	-0.1945972854291417	0.09130670658682635	0.35289031936127746	0.2040185229540918	-0.19938912175648701
-0.009804923076923077	-0.5644620758483033	0.06042586826347305	1.7047566866267465	0.15480067864271457	0.09664890219560879	-0.11461041916167665	-0.0950245508982036	-0.35004770459081835	-0.07715668662674652
0.017315076923076923	-0.30018011976047904	-0.10655744510978044	0.8909566866267465	0.06269996007984031	0.10233413173652695	-0.014940359281437126	-0.3874077844311377	-0.15203928143712575	0.18030299401197605
0.0446436923076923	0.2928705389221557	0.050842195608782434	-1.1788729540918164	0.019817085828343316	-0.2062926147704591	0.17932491017964072	0.004466966067864271	0.4187577644710579	0.08162365269461078
0.07364123076923076	0.41307253493013973	0.1807902994011976	-0.8787740518962076	0.11110562874251496	-0.24738870259481036	-0.001745748502994012	0.3037536926147705	-0.010070978043912176	-0.11735938123752494
0.09304246153846155	-0.4752851896207585	-0.06399944111776447	1.686482734530938	0.01559377245508982	-0.04109608782435129	-0.1161531736526946	-0.10761327345309381	-0.355570499001996	-0.0032487025948103793
0.12496061538461539	-0.23569337325349302	-0.1599986027944112	0.0008121756487025948	-0.0016243512974051897	-0.05945125748502994	0.08736862275449102	-0.5599951097804391	0.2681803992015968	0.20101347305389222
0.13309661538461537	0.7946326546906188	0.12523748502994012	-0.8726827345309381	0.1541509381237525	-0.16828279441117763	-0.0009337724550898204	-0.05076097804391217	0.35459588822355287	0.04791836327345309
0.10743692307692307	0.31073840319361273	0.17185636726546907	0.5595890219560878	0.0761820758483034	-0.0248525748502994	-0.19085497005988022	0.8186730538922156	-0.21571385229540918	0.02639570858283433
0.058829538461538454	-0.6637099401197605	-0.15203928143712575	0.039796606786427144	-0.016568383233532935	0.08690279441117765	-0.20575473053892215	0.464158383233533	-0.058314211576846305	0.5299446107784431
0.016063384615384615	-0.33721532934131737	-0.061725349301397205	-0.2509622754491018	0.12296339321357286	-0.017380558882235532	0.045308263473053896	-0.523041117764471	0.3976411976047904	0.8470992015968064
0.016063384615384615	0.5592641516966068	0.29628167664670657	0.12182634730538922	0.00779688622754491	-0.02030439121756487	0.12687125748502992	-0.23837355289421155	0.13839473053892215	-0.7000954091816367
0.05298830769230769	0.17494263473053892	0.11760303393213573	0.5815177644710579	-0.10720718562874253	0.05181680638722555	-0.17055556886227544	0.8580635728542915	-0.3487482235528942	-2.008104291417166
0.0853236923076923	-0.3442000399201597	-0.22416047904191616	-1.0554222554890218	0.07553233532934131	0.006334970059880239	-0.005968023952095809	0.5876090818363274	-0.08138000000000001	0.8105512974051896
0.10013538461538461	0.20775453093812377	0.006984710578842315	-0.07715668662674652	0.11402946107784431	-0.035410858283433135	0.28890107784431135	-0.48202624750499	0.35053500998003995	2.0791696606786427
0.10597661538461538	0.30456586826347304	0.2568099401197605	1.1569442115768462	-0.04726862275449102	-0.0027613972055888225	-0.02906874251497006	-0.3159363273453094	-0.029238323353293415	-2.085260978043912
0.10326461538461539	-0.038659560878243515	-0.012182634730538922	-0.2879162674650698	0.02062926147704591	0.09794838323353293	-0.12723664670658683	0.6038525948103792	-0.30082986027944114	-2.176630738522954
0.09387692307692307	0.27825137724550897	-0.14537944111776446	-0.9417176646706586	0.15382606786427147	0.11679085828343312	0.3585280239520958	0.700501497005988	0.1868003992015968	2.3670859281437124
0.06154153846153846	0.3037536926147705	0.18403900199600798	0.1872064870259481	0.02322822355289421	0.10509552894211577	0.20741928143712576	-0.6225326347305389	0.28474878243512974	1.2722731536926148
0.014603076923076923	-0.14424239520958085	0.2374801596806387	1.1898373253493015	0.04921784431137724	0.14619161676646708	-0.20612011976047903	-1.1346093812375249	-0.17104419161676646	-2.3683041916167666
-0.053405538461538456	-0.1621102594810379	-0.08511600798403193	-0.7134963073852296	0.08690279441117765	0.08284191616766468	0.16239520958083833	0.2026378243512974	-0.07991808383233533	-2.0251599800399203
-0.11891076923076922	-0.012020199600798403	-0.0402839121756487	-0.8186730538922156	-0.024040399201596806	-0.00471061876247505	0.296574251497006	0.6732936127744511	0.20905401197604792	0.6919736526946108
-0.13706030769230768	-0.1182527744510978	0.19053640718562875	0.5388785429141716	-0.03898443113772455	0.020791696606786425	-0.08412071856287424	-0.5287263473053893	-0.010233413173652695	1.3429324351297405
-0.09450276923076922	-0.04726862275449102	-0.0027613972055888225	0.5413150698602794	0.13579576846307384	0.03671033932135728	-0.1453437125748503	-1.093594510978044	-0.12783644710578843	0.6538013972055888
-0.020652923076923076	0.3221088622754491	-0.19670894211576848	-0.3199972055888224	0.17234367265469064	-0.06318726546906188	0.1414868263473054	0.20913522954091818	0.08462870259481038	0.5985734530938124
0.035464615384615386	0.03703520958083832	-0.014619161676646708	-0.3890321357285429	0.0071471457085828345	-0.04109608782435129	0.017822874251497006	0.8259826347305389	0.19248562874251499	-0.7715668662674651
0.0855323076923077	-0.3982909381237525	0.094212375249501	0.629436127744511	0.11467920159680639	0.041908263473053896	-0.28995664670658683	-0.2590840319361277	0.026964231536926148	0.5656803393213573
0.13205353846153844	0.05181680638722555	-0.050030019960079844	0.07309580838323354	0.11370459081836327	-0.039796606786427144	-0.03958383233532934	-0.6127865269461077	-0.0934001996007984	3.2243373253493015
0.16251138461538459	0.37928602794411176	-0.07520746506986029	-0.1559377245508982	-0.0014619161676646707	-0.08706522954091817	0.09906107784431138	0.2367492015968064	0.16730818363273453	0.46578273453093816
0.15938215384615384	-0.09486211576846307	0.0591263872255489	0.1539072854291417	0.07407041916167664	-0.02176630738522954	-0.10413592814371257	0.6286239520958085	0.1533387624750499	-3.0107351297405187
0.11974523076923077	-0.23520606786427145	-0.046131576846307386	0.1701507984031936	0.1395317764471058	0.0006497405189620758	-0.04526766467065868	-0.07756277445109781	-0.2160387225548902	0.11329850299401198
0.059872615384615385	0.006172534930139721	-0.17884107784431139	-0.007309580838323354	-0.008446626746506987	-0.028751017964071857	0.25812718562874254	-0.33705289421157686	-0.10558283433133732	3.3287018962075847
-0.021696	-0.05685229540918164	-0.008771497005988024	0.10233413173652695	-0.04125852295409182	-0.034923552894211576	0.006658203592814371	0.3561390219560878	0.15967373253493014	-0.4507574850299401
-0.08845292307692308	0.016081077844311377	0.06789788423153692	0.32365199600798406	0.11938982035928143	0.002436526946107784	-0.19191053892215568	0.4734984031936128	0.026314491017964074	-3.329920159680639
-0.11327815384615383	-0.007634451097804391	-0.094212375249501	-0.2672057884231537	0.08267948103792415	0.041745828343313376	0.2212634730538922	0.09015149700598803	-0.06789788423153692	0.1713690618762475
-0.09784061538461537	-0.17201880239520956	-0.06107560878243513	-0.05319750499001996	0.02339065868263473	-0.030537804391217564	0.12187760479041916	0.12385678642714572	-0.013806986027944113	1.671051397205589
-0.05820369230769231	0.14229317365269462	0.09599916167664671	0.2351248502994012	-0.06838518962075849	-0.06659840319361278	-0.17002778443113772	0.2846675648702595	0.043857485029940114	-1.377855988023952
-0.021487384615384613	0.43565101796407185	0.016081077844311377	-0.05279141716566866	-0.049380279441117766	0.005522794411177645	0.04222275449101797	0.20832305389221556	0.10574526946107785	-1.7283097804391216
0.019609846153846155	0.061725349301397205	-0.019817085828343316	-0.4799958083832335	0.11321728542914171	-0.04353261477045908	0.1970665868263473	-0.018273952095808385	0.04856810379241517	0.16812035928143715
0.06216738461538462	-0.2863731337325349	0.11581624750499002	-0.11817155688622755	0.124262874251497	-0.11500407185628743	-0.11071293413173652	-0.13806986027944113	0.0094212375249501	0.0471061876247505
0.08615815384615384	-0.030700239520958083	0.025502315369261477	0.3090328343313373	-0.006334970059880239	-0.041745828343313376	-0.08383652694610778	-0.08243582834331337	0.008609061876247505	-0.7569477045908183
0.09179076923076923	0.20905401197604792	-0.14879057884231536	-0.08040538922155689	0.025664750499001996	0.03524842315369261	0.1626794011976048	0.027613972055888225	0.11874007984031935	-0.07593842315369262
0.06341907692307691	0.002598962075848303	0.027126666666666667	-0.1863943113772455	0.2634697804391218	0.0188424750499002	-0.015386946107784431	-0.023147005988023953	0.22903353293413173	-0.10517674650698602
0.012308307692307691	-0.22318586826347306	0.19573433133732535	0.04182704590818363	0.19833329341317366	0.02517744510978044	-0.07851808383233533	-0.2952258483033932	0.06611109780439121	-0.3589816367265469
-0.021904615384615383	-0.0017867864271457086	-0.025827185628742515	0.32162155688622757	-0.03134998003992016	0.04483209580838323	0.06812479041916167	-0.4349200598802395	-0.053928463073852295	1.0123769461077845
-0.03775938461538462	0.1405063872255489	-0.12312582834331337	-0.02517744510978044	-0.025827185628742515	0.013157245508982037	0.1856583233532934	-0.13238463073852297	0.13936934131736528	1.119584131736527
-0.040262769230769234	-0.05945125748502994	0.15674990019960078	-0.04142095808383234	0.05262898203592815	-0.026314491017964074	0.011489461077844312	0.14740988023952095	0.13742011976047905	-0.2749214570858283
-0.03921969230769231	0.0022740918163672657	0.20613017964071856	0.12913592814371255	-0.010070978043912176	-0.011857764471057883	0.01051508982035928	-0.21563263473053892	-0.11549137724550898	0.08040538922155689
-0.03984553846153846	0.1302729740518962	-0.11809033932135729	0.3139058882235529	-0.027289101796407183	0.06838518962075849	0.2623088622754491	-0.573396007984032	-0.04840566866267465	1.7360254491017963
-0.04276615384615385	-0.02014195608782435	-0.12994810379241517	0.09583672654690618	0.08479113772455091	0.03963417165668663	0.1340166467065868	-0.09664890219560879	0.10395848303393214	1.019686526946108
-0.03650769230769231	-0.11354215568862275	0.1002224750499002	-0.1405063872255489	0.0188424750499002	-0.00925880239520958	-0.10839880239520959	0.4917723552894212	0.01721812375249501	-1.1610050898203594
-0.02232184615384615	-0.11402946107784431	0.014944031936127745	0.3212154690618762	-0.03752251497005988	0.13595820359281438	0.03227604790419161	0.25258662674650695	-0.08138000000000001	-0.3829408183632735
-0.01981846153846154	-0.16276000000000002	-0.08998906187624751	0.14497335329341318	0.09323776447105789	0.23553093812375248	0.13064694610778443	-0.28954061876247505	0.0248525748502994	1.3876020958083832
-0.03337846153846154	0.0368727744510978	0.0032487025948103793	0.03736007984031936	0.11272998003992016	0.01997952095808383	-0.08635365269461077	-0.2810127744510978	0.09794838323353293	0.46131576846307387
-0.06613107692307692	0.26022107784431137	0.01997952095808383	0.005279141716566866	-0.012832375249500998	-0.1250750499001996	0.004141077844311378	0.2509622754491018	-0.0727709381237525	-0.9863873253493014
-0.09596307692307693	0.18127760479041916	-0.0805678243512974	0.18476996007984034	-0.06269996007984031	0.09616159680638722	0.07222526946107784	0.4251739520958084	-0.11224267465069859	-0.591263872255489
-0.10597661538461538	0.0056852295409181635	-0.04125852295409182	0.0787810379241517	0.07407041916167664	0.12491261477045909	-0.019568622754491016	0.03451746506986028	0.1216639121756487	0.4320774451097804
-0.08657538461538461	-0.14521700598802395	0.055715249500998	0.004060878243512974	0.13076027944111776	-0.1216639121756487	-0.020461796407185626	-0.11776546906187624	0.15155197604790419	0.03898443113772455
-0.042974769230769226	0.04791836327345309	0.04921784431137724	0.14740988023952095	-0.038821996007984035	-0.09989760479041916	-0.06097940119760479	0.2538048902195609	-0.027289101796407183	-0.8048660678642714
-0.02273907692307692	0.12539992015968063	0.013482115768463074	-0.1417246506986028	-0.008284191616766468	0.13563333333333333	-0.1101039520958084	0.6050708582834331	0.04483209580838323	-0.6428370259481039
-0.008344615384615384	0.057826906187624746	0.013482115768463074	-0.013400898203592816	0.16958227544910182	0.15366363273453093	-0.0580562874251497	0.3403015968063872	0.15463824351297406	-0.23796746506986027
0.023990769230769232	0.13368411177644712	0.1036336127744511	0.12629331337325347	0.06318726546906188	-0.06205021956087824	-0.041248383233532936	-0.15431337325349304	0.01997952095808383	-0.0917758483033932
0.05674338461538461	-0.04466966067864271	0.12491261477045909	0.11370459081836327	-0.09827325349301397	-0.06806031936127745	-0.08310574850299401	-0.1859882235528942	-0.042558003992015966	0.10152195608782434
0.08135999999999999	0.03752251497005988	0.026314491017964074	-0.2651753493013972	-0.013157245508982037	0.14521700598802395	0.05817808383233533	0.25786576846307385	0.036223033932135724	-0.22903353293413173
0.06529661538461538	0.1396942115768463	-0.029075888223552893	0.009746107784431137	0.061725349301397205	0.06302483033932137	0.06877437125748503	0.41136696606786427	-0.01088315369261477	-0.5108584830339321
0.015020307692307692	-0.31203788423153694	0.07861860279441117	0.3788799401197605	0.05636499001996008	-0.1421307385229541	-0.004912455089820359	-0.1258872255489022	-0.07439528942115768	0.2570535928143713
-0.03483876923076923	-0.5777817564870259	0.13888203592814372	-0.04060878243512974	0.10623257485029941	0.024527704590818364	0.06913976047904191	-0.44629051896207583	0.06773544910179641	0.6801971057884232
-0.06321046153846153	-0.061400479041916166	0.03411137724550898	-0.11126806387225549	0.04499453093812376	0.19849572854291417	0.09768071856287426	-0.034923552894211576	0.11679085828343312	-0.024771357285429143
-0.04547815384615384	0.3446873453093813	0.0016243512974051897	0.11776546906187624	0.08950175648702595	0.02777640718562874	-0.0036132934131736525	0.3293372255489022	-0.03963417165668663	-0.5063915169660679
0.006258461538461538	0.05928882235528942	0.05961369261477046	0.14619161676646708	0.13920690618762474	-0.07943077844311378	0.019568622754491016	0.022740918163672654	-0.0839789620758483	0.2351248502994012
0.05757784615384615	-0.0703344111776447	0.09145097804391218	-0.2022317365269461	0.029075888223552893	0.016081077844311377	0.07859928143712575	-0.3707581836327345	0.11792790419161678	0.8649670658682636
0.08845292307692308	0.06481161676646706	0.09145097804391218	-0.02680179640718563	0.08462870259481038	0.019492215568862273	-0.014737365269461077	-0.2176630738522954	0.12215121756487025	0.4365444111776447
0.09596307692307693	0.09713620758483034	0.01673081836327345	0.1705568862275449	0.08706522954091817	-0.09047636726546907	0.0015833532934131735	0.03817225548902196	-0.21295245508982036	-0.13847594810379243
0.10660246153846153	0.12604966067864273	-0.08641548902195609	-0.07431407185628743	0.032162155688622754	-0.09291289421157684	0.0821719760479042	-0.1100498003992016	-0.06806031936127745	0.025583532934131736
0.12788123076923075	0.019817085828343316	-0.08917688622754491	-0.08121756487025948	0.12718670658682635	0.04808079840319361	-0.023872095808383235	-0.21482045908183633	0.22351073852295408	0.4142095808383234
0.12808984615384614	-0.2961192415169661	-0.027126666666666667	0.11411067864271457	0.16373461077844312	0.03102510978043912	-0.1012128143712575	0.08446626746506986	0.027613972055888225	0.23350049900199601
0.10138707692307691	-0.1497651896207585	0.046943752495009976	0.19695259481037924	0.004548183632734531	-0.04678131736526946	-0.0018675449101796407	0.1246689620758483	-0.13742011976047905	-0.1275115768463074
0.05653476923076922	0.3718140119760479	0.013319680638722554	-0.08406017964071857	-0.021928742514970057	0.08170487025948103	-0.018228862275449103	-0.14497335329341318	-0.0008121756487025948	-0.11329850299401198
0.015437538461538461	0.5131325748502994	-0.03118754491017964	0.03532964071856288	0.09989760479041916	0.08511600798403193	-0.04295353293413173	-0.029238323353293415	0.15041493013972057	-0.041014870259481036
0.014811692307692307	0.26655604790419163	0.09356263473053893	0.19532824351297406	0.0	-0.12280095808383233	0.031951257485029944	0.19695259481037924	0.03264946107784431	-0.2200996007984032
0.05820369230769231	-0.01396942115768463	0.09713620758483034	-0.08243582834331337	-0.07601964071856288	-0.0934001996007984	0.11432622754491018	0.06050708582834331	-0.10379604790419161	-0.1100498003992016
0.09241661538461539	0.05668986027944112	0.015268902195608782	0.0016243512974051897	0.008284191616766468	0.07358311377245509	0.10308035928143713	-0.10598892215568863	0.08755253493013972	-0.0004060878243512974
0.10055261538461538	0.0882022754491018	0.08544087824351297	0.1912673652694611	0.04840566866267465	0.011370459081836327	-0.011489461077844312	0.09015149700598803	0.19297293413173655	-0.3301494011976048
0.10222153846153846	-0.1497651896207585	0.03459868263473054	-0.011370459081836327	-0.015918642714570858	-0.08495357285429142	-0.014777964071856288	0.413803493013972	-0.007634451097804391	-0.5526855289421158
0.10952307692307692	-0.20986618762475048	-0.08430383233532934	-0.23918572854291417	0.01835516966067864	-0.0027613972055888225	0.0436437125748503	0.2968501996007984	0.050192455089820356	-0.2200996007984032
0.13872923076923074	-0.10818179640718562	0.09096367265469062	0.12182634730538922	0.13124758483033933	0.14278047904191618	-0.009256526946107785	-0.046294011976047905	0.19216075848303393	0.0934001996007984
0.15875630769230767	-0.053928463073852295	0.22562239520958083	0.1859882235528942	0.02517744510978044	0.03703520958083832	-0.049246347305389224	0.06334970059880239	0.024365269461077844	-0.13847594810379243
0.14582215384615385	0.005035489021956088	-0.04109608782435129	-0.25055618762475046	-0.006010099800399201	-0.20450582834331335	0.07843688622754491	0.26923622754491017	-0.10298387225548902	-0.3788799401197605
0.09804923076923076	0.1431053493013972	-0.14456726546906187	-0.20101347305389222	0.12816131736526945	-0.141480998003992	0.13754874251497007	0.13888203592814372	0.02014195608782435	-0.02639570858283433
0.03442153846153846	0.01900491017964072	0.14245560878243513	0.25745968063872254	0.07975564870259481	0.031674850299401196	0.010352694610778443	-0.03939051896207585	0.034923552894211576	0.5291324351297405
-0.00855323076923077	-0.2707793612774451	0.14505457085828344	0.19167345309381237	0.07309580838323354	-0.026964231536926148	-0.015630538922155688	-0.09746107784431138	-0.10233413173652695	0.6091317365269461
-0.021904615384615383	-0.03248702594810379	-0.17088175648702594	-0.2802005988023952	0.2509622754491018	-0.08722766467065868	0.07388982035928143	0.013806986027944113	-0.07650694610778443	0.312687624750499
-0.021070153846153846	0.31073840319361273	-0.11126806387225549	-0.13197854291417166	0.12572479041916165	0.03898443113772455	0.08038562874251498	0.18192734530938123	0.053766027944111776	0.0028426147704590818
-0.015854769230769228	0.02988806387225549	0.20060738522954094	0.17624211576846308	-0.0042233133732534935	0.06318726546906188	-0.015305748502994012	0.13319680638722556	0.13660794411177646	0.06741057884231537
-0.011265230769230769	-0.11435433133732535	0.11711572854291417	0.06497405189620759	0.2584342914171657	0.005360359281437126	-0.014899760479041915	-0.13888203592814372	-0.05539037924151697	0.27410928143712576
-0.002712	0.19264806387225547	-0.13660794411177646	-0.19654650698602794	0.19719624750499004	-0.00779688622754491	0.12220239520958083	-0.17989690618762474	-0.11776546906187624	0.2176630738522954
0.03629907692307692	0.2108407984031936	-0.02387796407185629	0.0621314371257485	-0.10395848303393214	-0.06984710578842315	0.08087281437125748	0.0787810379241517	0.1655213972055888	-0.17177514970059882
0.08866153846153846	0.009096367265469063	0.08479113772455091	0.19817085828343314	0.10168439121756487	-0.08674035928143713	0.017741676646706585	0.04791836327345309	0.10818179640718562	-0.40405738522954093
0.12433476923076923	0.06952223552894213	-0.14521700598802395	0.043857485029940114	0.23861720558882235	-0.04044634730538922	0.051925868263473056	-0.23106397205588824	-0.1721812375249501	-0.06700449101796407
0.11432123076923076	0.11354215568862275	-0.15301389221556885	0.03329920159680639	-0.08609061876247505	0.050679760479041915	-0.005399640718562874	-0.1539072854291417	-0.06464918163672655	0.16690209580838322
0.07072061538461538	-0.09599916167664671	0.1559377245508982	0.14294291417165667	-0.09827325349301397	0.04548183632734531	-0.07486419161676647	0.14619161676646708	0.19346023952095806	-0.143349001996008
0.015020307692307692	-0.11597868263473055	0.12523748502994012	0.018273952095808385	0.15155197604790419	-0.035735728542914166	-0.010799281437125748	0.09015149700598803	0.11955225548902196	-0.5453759481037924
-0.028163076923076923	0.10379604790419161	-0.14440483033932136	-0.06578622754491018	0.01835516966067864	0.06708570858283433	-0.04206035928143712	-0.19289171656686627	-0.01721812375249501	-0.4747166666666666
-0.00855323076923077	0.11857764471057884	0.0014619161676646707	-0.06578622754491018	-0.15301389221556885	0.18371413173652695	-0.07514838323353294	-0.10030369261477047	0.04434479041916167	-0.15350119760479042
0.026702769230769228	-0.0675730139720559	0.20791696606786428	0.1275115768463074	0.10931884231536927	0.04060878243512974	0.03633592814371257	0.173399500998004	0.1018468263473054	0.012994810379241517
0.03275261538461539	-0.06286239520958083	-0.027289101796407183	0.7402981037924152	0.12604966067864273	-0.06919736526946108	0.042709940119760474	0.0458879241516966	0.004060878243512974	0.09786716566866267
0.028163076923076923	0.006172534930139721	-0.21408950099800397	-0.3264946107784431	-0.10688231536926147	0.06432431137724551	0.13860431137724552	-0.16527774451097807	-0.07520746506986029	0.08690279441117765
0.028371692307692306	-0.06123804391217565	-0.057664471057884234	-1.7153149700598804	0.0334616367265469	0.06334970059880239	0.02115197604790419	-0.01258872255489022	0.03459868263473054	-0.006497405189620759
0.05382276923076923	-0.13839473053892215	0.022416047904191615	0.12629331337325347	0.17624211576846308	-0.04531940119760479	-0.11034754491017963	0.1599986027944112	0.06399944111776447	0.2915710578842315
0.07656184615384615	-0.04044634730538922	-0.046294011976047905	2.599774251497006	0.0021116566866267467	-0.04093365269461078	0.04620143712574851	-0.013400898203592816	-0.09145097804391218	0.5701473053892215
0.059038153846153844	0.08495357285429142	-0.04207069860279441	-0.7216180638722555	-0.1541509381237525	0.02647692614770459	0.07912706586826349	-0.0917758483033932	-0.00016243512974051895	0.1900491017964072
0.014185846153846153	0.013806986027944113	-0.04077121756487026	-2.6578448103792414	0.05100463073852295	0.028751017964071857	-0.09435161676646707	0.10030369261477047	0.188424750499002	-0.2509622754491018
-0.03880246153846154	0.1772167265469062	-0.003411137724550898	1.9134858283433134	0.07098415169660678	-0.10070978043912177	0.08115700598802396	0.13563333333333333	-0.06399944111776447	-0.07472015968063872
-0.059038153846153844	0.3349412375249501	0.07910590818363272	2.5782515968063873	-0.10298387225548902	-0.11337972055888224	0.24351161676646704	-0.07025319361277445	-0.15853668662674653	0.7541050898203593
-0.03859384615384615	0.06302483033932137	0.05620255489021956	-1.8533848303393212	0.05327872255489022	0.032162155688622754	-0.0716568862275449	-0.16487165668662673	0.11061832335329341	0.7301459081836327
-0.008970461538461538	-0.11987712574850298	-0.06529892215568862	-1.8655674650698604	0.10688231536926147	0.02777640718562874	0.10206538922155689	0.0467000998003992	0.12442530938123753	-0.44466616766467065
0.0012516923076923076	-0.02793884231536926	-0.05116706586826347	2.1705394211576845	0.042882874251497005	-0.10899397205588822	0.2165540119760479	0.11776546906187624	-0.015106467065868262	-0.7139023952095809
-0.012934153846153845	0.002436526946107784	0.10038491017964071	0.9498394211576846	0.14034395209580838	-0.0071471457085828345	-0.05050491017964072	-0.0467000998003992	-0.021279001996007983	0.2196935129740519
-0.02273907692307692	-0.192810499001996	0.10980614770459082	-1.2446591816367265	0.08349165668662675	0.15577528942115768	-0.06552646706586826	0.012182634730538922	0.24137860279441117	0.387813872255489
-0.010848	-0.25567289421157685	-0.008446626746506987	0.24081007984031935	-0.046294011976047905	0.028913453093812373	0.1576451497005988	0.14822205588822354	0.2676930938123752	-0.8060843313373254
0.021696	0.0021116566866267467	-0.005847664670658683	0.42030089820359284	0.12410043912175649	-0.08154243512974052	-0.0538340119760479	-0.030456586826347304	-0.1406688223552894	-0.9697377245508982
0.03421292307692308	0.11776546906187624	0.08917688622754491	-0.6399944111776448	0.14879057884231536	0.012832375249500998	-0.21513305389221557	-0.12304461077844311	-0.07098415169660678	0.21238393213572854
0.003963692307692307	0.024365269461077844	-0.003898443113772455	0.48730538922155686	-0.08674035928143713	0.07228363273453094	0.13547820359281437	0.09746107784431138	0.26704335329341317	0.2793884231536926
-0.05027630769230769	0.028751017964071857	-0.06676083832335329	0.9197889221556886	0.04337017964071856	-0.006822275449101796	0.01928443113772455	0.10761327345309381	0.06611109780439121	-0.4682192614770459
-0.09116492307692307	0.0445072255489022	0.02615205588822355	-1.7075993013972057	0.21002862275449102	-0.06123804391217565	-0.1314183233532934	-0.09908542914171657	-0.17965325349301395	-0.143349001996008
-0.08594953846153845	-0.10119708582834332	-0.04678131736526946	-0.7268972055888223	0.05685229540918164	0.04531940119760479	-0.013357005988023953	-0.041014870259481036	0.04158339321357285	0.18111516966067864
-0.07134646153846153	-0.015106467065868262	-0.11029345309381237	1.9337902195608783	0.01997952095808383	0.12150147704590819	0.06751580838323354	0.20304391217564868	0.17867864271457085	0.02355309381237525
-0.06321046153846153	0.10866910179640718	0.08121756487025948	0.37928602794411176	0.12799888223552894	0.005847664670658683	-0.09613796407185629	0.17664820359281438	0.035735728542914166	0.365885129740519
-0.059872615384615385	-0.09892299401197605	0.12263852295409182	-1.922419760479042	0.07991808383233533	-0.04158339321357285	-0.08468910179640718	-0.09624281437125749	-0.12734914171656686	0.21806916167664672
-0.07343261538461537	-0.19151101796407186	-0.11922738522954092	-0.2042621756487026	0.006334970059880239	0.09323776447105789	0.14128383233532935	-0.09096367265469062	-0.07212119760479042	-0.20791696606786428
-0.06675692307692307	-0.3963417165668663	-0.13709524950099802	2.1498289421157684	0.12718670658682635	0.08787740518962077	0.03958383233532934	0.22619091816367265	0.09989760479041916	0.2907588822355289
-0.03629907692307692	0.2168508982035928	0.08170487025948103	0.04263922155688622	0.08511600798403193	-0.016568383233532935	-0.0712102994011976	0.14659770459081836	-0.06611109780439121	0.8434444111776448
-0.005424	1.1601116966067864	0.10574526946107785	-1.6064834331337325	-0.09112610778443114	0.029075888223552893	0.01051508982035928	-0.24974401197604792	-0.15967373253493014	-0.2209117764471058
0.011265230769230769	0.6066952095808383	-0.07342067864271457	0.2018256487025948	0.03784738522954092	0.10087221556886228	0.1804616766467066	-0.16040469061876247	0.028913453093812373	-0.6416187624750499
-0.004798153846153846	-0.13417141716566866	-0.024202834331337325	1.3616124750499001	0.1645467864271457	0.0924255888223553	0.04120778443113773	0.18761257485029942	0.124262874251497	0.8901445109780439
-0.031709538461538456	-0.3326671457085828	0.21100323353293413	-0.10070978043912177	-0.10623257485029941	0.035085988023952096	-0.003288502994011976	0.14822205588822354	-0.0006497405189620758	0.6022282435129741
-0.03838523076923077	-0.23390658682634732	0.21002862275449102	-0.6960345309381237	-0.24543948103792415	0.041908263473053896	0.10758682634730539	-0.11451676646706586	-0.002436526946107784	-1.0972493013972056
-0.021904615384615383	-0.0011370459081836328	0.03102510978043912	0.6152230538922155	0.08836471057884232	0.03411137724550898	-0.02638922155688623	-0.16405948103792414	0.0445072255489022	-0.23999790419161676
-0.0006258461538461538	-0.12150147704590819	-0.025827185628742515	0.413803493013972	0.09827325349301397	-0.07358311377245509	-0.0006089820359281437	0.017867864271457083	0.011532894211576846	1.0574526946107785
0.012516923076923077	-0.7523995209580838	0.11159293413173653	-0.2842614770459082	-0.149927624750499	-0.05685229540918164	0.07656934131736526	0.11654720558882235	0.050517325349301395	-0.4207069860279441
0.02273907692307692	-0.4496204391217565	0.13709524950099802	0.10152195608782434	0.05896395209580839	0.030537804391217564	0.034062395209580834	-0.015431337325349301	0.07244606786427145	-0.9132915169660679
0.04109723076923077	0.9557683033932135	-0.045969141716566866	0.5149193612774451	0.22448534930139719	-0.013319680638722554	-0.08071041916167665	-0.04791836327345309	0.11208023952095808	0.4856810379241517
0.06800861538461538	0.5386348902195609	-0.14034395209580838	-0.17908473053892215	0.010720718562874251	-0.03898443113772455	-0.04551125748502994	0.08771497005988023	0.04808079840319361	0.1721812375249501
0.08490646153846154	-0.7949575249500997	0.014456726546906187	-0.3415198602794411	0.023715528942115767	0.07488259481037925	-0.025820838323353294	0.09461846307385229	0.0805678243512974	-0.6887249500998004
0.09596307692307693	-0.3136622355289421	0.13011053892215568	0.49136626746506984	0.20661748502994012	0.057664471057884234	-0.10661245508982037	0.04263922155688622	0.11419189620758483	0.03329920159680639
0.0798996923076923	0.5638123353293414	0.017705429141716567	-0.031674850299401196	0.012020199600798403	-0.11597868263473055	-0.17558982035928142	0.06538013972055888	0.09128854291417166	0.2326883233532934
0.015228923076923076	0.0368727744510978	0.012994810379241517	-0.3394894211576846	-0.08836471057884232	-0.13547089820359282	-0.15687377245508982	0.10152195608782434	0.013806986027944113	-0.5380663672654691
-0.03859384615384615	-0.5248279041916167	0.14667892215568865	0.21035349301397205	0.15398850299401198	0.0012994810379241516	0.14956598802395207	0.13279071856287425	-0.04466966067864271	0.07675059880239521
-0.03838523076923077	-0.14960275449101795	0.024040399201596806	0.26923622754491017	0.10931884231536927	0.011370459081836327	0.09780251497005987	0.043045309381237525	0.0282637125748503	0.7220241516966068
-0.0050067692307692304	0.21197784431137726	-0.14862814371257485	-0.28954061876247505	-0.043207744510978044	-0.11467920159680639	-0.05963964071856288	-0.05035489021956088	0.04824323353293414	-0.24081007984031935
0.017315076923076923	0.2105159281437126	0.08235461077844311	-0.24730748502994013	0.046618882235528944	-0.010720718562874251	0.05911185628742515	0.06862884231536925	0.042395568862275454	-0.48974191616766466
0.014603076923076923	0.39276814371257485	0.26899257485029937	0.32365199600798406	0.08950175648702595	0.18111516966067864	0.09021053892215569	0.09827325349301397	-0.03736007984031936	0.6424309381237524
0.029414769230769227	0.3247078243512974	0.0248525748502994	0.0929941117764471	0.02972562874251497	0.07407041916167664	0.06422730538922156	-0.010964371257485029	-0.0188424750499002	0.36141816367265467
0.06592246153846154	-0.1697447105788423	-0.13871960079840318	-0.3013171656686627	0.05344115768463074	-0.07439528942115768	0.06296874251497006	-0.07593842315369262	0.10574526946107785	-0.6371517964071857
0.09512861538461538	0.15285145708582834	0.16941984031936128	-0.15350119760479042	0.0839789620758483	0.035735728542914166	0.10848	-0.07065928143712576	-0.02046682634730539	-0.010152195608782435
0.11724184615384614	0.33023061876247506	0.2720788423153693	0.41014870259481034	0.030212934131736525	0.14018151696606787	0.14087784431137723	-0.039796606786427144	-0.1773791616766467	0.6651718562874251
0.10576799999999999	-0.35995624750499006	-0.08381652694610779	0.04548183632734531	0.08576574850299401	0.0282637125748503	0.19694479041916166	0.21563263473053892	0.09291289421157684	0.013806986027944113
0.06967753846153846	-0.40819948103792414	-0.1318973253493014	-0.5555281437125749	0.1705568862275449	-0.04077121756487026	0.06337473053892216	0.05482185628742515	0.16227269461077845	-0.3561390219560878
0.031709538461538456	0.29433245508982037	0.08024295409181638	-0.22781526946107783	0.09599916167664671	0.09567429141716567	-0.015062155688622753	-0.49948802395209585	-0.06935980039920159	0.3061902195608782
0.012308307692307691	0.2209117764471058	0.1224760878243513	0.35532684630738526	-0.03005049900199601	0.20824183632734533	0.029352934131736525	-0.05888273453093812	-0.0334616367265469	0.2570535928143713
0.03713353846153846	-0.36986479041916165	-0.021603872255489022	0.04791836327345309	0.08040538922155689	0.053766027944111776	-0.06333413173652694	0.6018221556886227	0.20434339321357287	-0.25461706586826344
0.05590892307692308	-0.03995904191616766	-0.09307532934131736	-0.5908577844311378	0.1765669860279441	-0.09469968063872256	-0.016117724550898205	0.2363431137724551	0.1902115369261477	0.11370459081836327
0.04547815384615384	0.30700239520958084	-0.010233413173652695	0.03939051896207585	-0.04515696606786427	0.015431337325349301	0.03739149700598802	-0.4840566866267465	-0.12816131736526945	0.17583602794411177
0.03275261538461539	-0.057502035928143715	0.04808079840319361	0.6818214570858283	-0.05327872255489022	0.004060878243512974	-0.01250443113772455	-0.10111586826347305	-0.09258802395209581	-0.26030229540918165
0.03275261538461539	-0.17445532934131736	0.016568383233532935	0.19735868263473053	0.14667892215568865	-0.16178538922155689	-0.007185988023952096	0.7813129740518963	0.18956179640718565	-0.03329920159680639
0.043392	0.08641548902195609	-0.08414139720558882	-0.30050499001996006	0.064161876247505	-0.12604966067864273	0.18456215568862275	0.46984361277445114	0.07894347305389221	0.19329780439121758
0.04318338461538461	-0.04856810379241517	-0.11711572854291417	0.24040399201596807	-0.04093365269461078	0.008446626746506987	0.11806131736526947	-0.7139023952095809	-0.15350119760479042	-0.0320809381237525
0.042348923076923076	-0.20937888223552895	-0.046618882235528944	0.36750948103792414	0.15220171656686626	0.01721812375249501	-0.12480071856287424	-0.4499453093812375	0.025502315369261477	-0.12304461077844311
0.03150092307692308	0.09372506986027944	0.11662842315369261	-0.06538013972055888	0.0916134131736527	-0.012832375249500998	0.06097940119760479	1.0537979041916168	0.24901305389221556	-0.03614181636726547
-0.0022947692307692304	0.2740280638722555	0.15155197604790419	-0.02802005988023952	-0.046943752495009976	0.03005049900199601	0.12455712574850299	0.5973551896207584	0.07065928143712576	-0.08406017964071857
-0.016897846153846156	0.12068930139720559	0.024527704590818364	-0.0032487025948103793	0.16129808383233532	0.06367457085828343	-0.01465616766467066	-0.869840119760479	-0.11224267465069859	-0.3476111776447106
0.008136	0.13303437125748502	-0.08024295409181638	-0.036953992015968065	0.19297293413173655	-0.02956319361277445	-0.014168982035928143	-0.4117730538922155	0.03606059880239521	-0.3463929141716567
0.04214030769230769	0.11500407185628743	0.04548183632734531	0.13157245508982035	0.04044634730538922	-0.1208517365269461	0.04762239520958084	0.7293337325349302	0.06659840319361278	-0.09258802395209581
0.06383630769230769	-0.04353261477045908	0.21019105788423154	0.16162295409181637	0.049542714570858286	0.0029238323353293415	-0.03385940119760479	0.007715668662674651	-0.050030019960079844	-0.08121756487025948
0.07510153846153846	0.1954094610778443	-0.06529892215568862	-0.35289031936127746	0.2813376447105788	0.06042586826347305	-0.010880479041916169	-1.04851876247505	-0.061887784431137724	-0.19938912175648701
0.07259815384615384	0.16730818363273453	-0.21620115768463075	-0.30456586826347304	0.2896218363273453	-0.08917688622754491	0.007876167664670659	-0.2964441117764471	0.012182634730538922	-0.16730818363273453
0.08699261538461538	-0.12572479041916165	0.0368727744510978	0.21116566866267464	-0.1088315369261477	-0.06708570858283433	-0.1742094610778443	0.41827045908183635	0.055065508982035924	0.08324800399201597
0.10368184615384615	-0.057502035928143715	0.18225221556886229	0.10355239520958084	-0.04207069860279441	0.09567429141716567	-0.01258562874251497	-0.26233273453093814	0.01396942115768463	0.27370319361277445
0.09179076923076923	0.036223033932135724	0.03638546906187625	-0.27086057884231535	0.28913453093812375	0.02793884231536926	0.07518898203592814	-0.4032452095808383	-0.014944031936127745	0.16040469061876247
0.04172307692307692	-0.19053640718562875	-0.10899397205588822	-0.09624281437125749	-0.0719587624750499	-0.15691233532934132	0.08282155688622754	0.3264946107784431	-0.04905540918163673	-0.030862674650698602
-0.04109723076923077	-0.15057736526946106	-0.030700239520958083	0.286698003992016	-0.2699671856287425	-0.12978566866267466	0.00864754491017964	0.07512624750499002	-0.05441576846307385	0.14822205588822354
-0.09721476923076922	0.2683428343313373	0.05945125748502994	0.13482115768463074	0.08609061876247505	-0.028751017964071857	0.08278095808383233	-0.6570500998003992	0.050192455089820356	0.42679830339321356
-0.1028473846153846	0.039471736526946105	-0.0012994810379241516	-0.11208023952095808	0.14879057884231536	-0.05685229540918164	0.1932502994011976	0.16812035928143715	0.06026343313373254	0.16202904191616765
-0.07280676923076923	-0.15545041916167665	-0.10509552894211577	-0.022740918163672654	-0.04791836327345309	-0.08950175648702595	-0.0343465868263473	1.1447615768463075	-0.10119708582834332	-0.16040469061876247
-0.03296123076923077	0.08495357285429142	-0.05977612774451098	0.21035349301397205	0.029075888223552893	0.0248525748502994	0.012098443113772455	0.12913592814371255	0.055065508982035924	0.0799993013972056
-0.004589538461538461	-0.019329780439121758	-0.01705568862275449	0.1563438123752495	0.008284191616766468	0.05620255489021956	-0.004465868263473054	-0.7500442115768463	0.1869628343313373	0.2846675648702595
0.010848	-0.18160247504990018	0.07731912175648703	0.05685229540918164	-0.2618454291417166	-0.06042586826347305	0.05005832335329341	0.35289031936127746	0.02387796407185629	0.021928742514970057
0.03629907692307692	0.09746107784431138	0.1309227145708583	0.19207954091816365	-0.0924255888223553	0.0003248702594810379	0.06309053892215569	1.3794803393213573	-0.050192455089820356	-0.02680179640718563
0.07092923076923077	0.23163249500998004	-0.02517744510978044	0.2879162674650698	0.1318973253493014	0.13677037924151697	0.036985508982035925	0.13806986027944113	-0.012669940119760479	0.064161876247505
0.08594953846153845	-0.21295245508982036	-0.03297433133732535	0.18761257485029942	0.08154243512974052	0.060588303393213576	-0.006292814371257485	-1.0001943113772456	0.064161876247505	-0.021522654690618762
0.07635323076923077	-0.08933932135728542	0.07829373253493015	-0.06619231536926148	-0.006984710578842315	-0.028913453093812373	0.033575209580838324	0.07431407185628743	-0.043857485029940114	-0.05279141716566866
0.037967999999999995	0.3581694610778443	0.05214167664670659	-0.08690279441117765	0.0737455489021956	0.15561285429141716	0.12260838323353293	0.9888238522954091	-0.12962323353293412	-0.05441576846307385
-0.02357353846153846	0.02680179640718563	-0.06724814371257484	0.1401002994011976	0.17965325349301395	0.2834493013972056	-0.13080934131736527	0.06984710578842315	0.08381652694610779	-0.11329850299401198
-0.06383630769230769	-0.20271904191616766	-0.02842614770459082	0.04548183632734531	-0.03995904191616766	0.13157245508982035	0.07843688622754491	-0.8617183632734531	0.11516650698602794	-0.1539072854291417
-0.056326153846153845	0.158699121756487	0.11029345309381237	-0.3423320359281437	-0.07910590818363272	0.041745828343313376	0.07356502994011976	-0.08487235528942115	-0.0787810379241517	-0.05604011976047904
-0.031709538461538456	0.2491754890219561	0.03736007984031936	-0.21441437125748505	0.10006003992015969	0.13758255489021956	-0.1919511377245509	0.49217844311377246	0.009583672654690619	-0.02842614770459082
-0.019192615384615384	-0.0934001996007984	-0.16763305389221558	0.2160387225548902	0.09193828343313373	0.12345069860279441	0.03852826347305389	-0.1835516966067864	0.09031393213572854	-0.08040538922155689
-0.02315630769230769	-0.1250750499001996	-0.10249656686626746	0.11979590818363274	0.0368727744510978	-0.10168439121756487	0.1508651497005988	-0.42801656686626743	-0.035573293413173654	-0.0008121756487025948
-0.026494153846153844	0.020791696606786425	0.06351213572854292	-0.2659875249500998	0.07163389221556887	-0.15463824351297406	-0.19645760479041915	-0.08609061876247505	-0.04580670658682635	0.11492285429141716
-0.00855323076923077	-0.06529892215568862	-0.07017197604790419	-0.19451606786427145	0.04353261477045908	0.010395848303393213	-0.0996294610778443	-0.06984710578842315	0.0021116566866267467	-0.028832235528942117
0.04130584615384615	0.08592818363273454	-0.1798156886227545	0.42842265469061874	0.039471736526946105	0.006497405189620759	0.22674431137724552	-0.3061902195608782	0.09583672654690618	-0.16730818363273453
0.06800861538461538	0.14359265469061877	0.04207069860279441	0.40690000000000004	0.188424750499002	-0.11402946107784431	-0.14262359281437126	0.010964371257485029	0.12003956087824351	0.06497405189620759
0.046104	-0.20304391217564868	0.22675944111776447	-0.12223243512974052	0.13222219560878243	-0.07293337325349301	-0.15269209580838322	0.3293372255489022	-0.04109608782435129	0.22375439121756488
0.0077187692307692304	-0.40690000000000004	0.01997952095808383	-0.10355239520958084	-0.015268902195608782	0.016243512974051896	0.14688646706586825	-0.12669940119760478	0.04775592814371258	0.03451746506986028
-0.01668923076923077	-0.2637946506986028	-0.08755253493013972	0.24568313373253492	0.06708570858283433	-0.06822275449101796	0.035199161676646704	-0.2464953093812375	0.1268618363273453	-0.06456796407185628
0.007301538461538462	0.188424750499002	0.1439175249500998	0.3756312375249501	0.14716622754491018	-0.14879057884231536	-0.1470488622754491	0.3082206586826347	-0.003411137724550898	0.15918642714570858
0.04380923076923077	0.590614131736527	0.19313536926147704	-0.018273952095808385	0.08105512974051896	-0.06010099800399202	0.035320958083832336	0.4166461077844311	0.017867864271457083	0.25583532934131736
0.07134646153846153	0.17331828343313374	0.018030299401197606	-0.07756277445109781	-0.012507504990019961	-0.011532894211576846	0.07587916167664671	-0.18395778443113772	-0.021603872255489022	0.040202694610778446
0.08448923076923077	-0.19930790419161676	-0.046294011976047905	0.12182634730538922	-0.003411137724550898	-0.06935980039920159	-0.0792894610778443	-0.3171545908183633	0.038821996007984035	-0.08812105788423154
0.07051199999999999	0.18761257485029942	0.00779688622754491	0.07431407185628743	0.10412091816367267	-0.019817085828343316	-0.04750059880239521	0.3756312375249501	0.18111516966067864	0.08406017964071857
0.06946892307692307	-0.24608922155688623	0.08641548902195609	0.002030439121756487	0.03118754491017964	0.10785692614770459	0.018797245508982034	0.5266959081836327	-0.02209117764471058	0.11086197604790418
0.08949599999999999	-0.2956319361277445	0.1465164870259481	-0.08771497005988023	-0.07845616766467066	0.025502315369261477	0.09605676646706586	-0.11573502994011976	-0.03281189620758483	-0.12629331337325347
0.10430769230769231	0.32535756487025946	0.07423285429141717	-0.1088315369261477	-0.041745828343313376	-0.10899397205588822	0.00966251497005988	-0.2879162674650698	0.18338926147704593	-0.08690279441117765
0.07739630769230768	-0.37717437125748504	-0.03524842315369261	-0.13116636726546907	-0.006010099800399201	0.02046682634730539	0.07043892215568862	0.12060808383233533	0.06123804391217565	0.07715668662674652
0.005215384615384615	-0.26736822355289425	-0.021603872255489022	0.12345069860279441	0.04564427145708583	0.1721812375249501	0.10226838323353293	0.21644481037924151	-0.0188424750499002	0.007715668662674651
-0.04380923076923077	0.8792613572854291	0.057826906187624746	0.031674850299401196	0.0917758483033932	0.050192455089820356	0.09727473053892216	-0.05441576846307385	0.06806031936127745	-0.18111516966067864
-0.06133292307692308	0.35849433133732533	-0.027126666666666667	-0.09705499001996008	0.04775592814371258	-0.0368727744510978	0.05919305389221557	-0.15878033932135727	0.10379604790419161	-0.16162295409181637
-0.03692492307692308	-0.599060758483034	-0.11841520958083833	0.6261874251497006	-0.041745828343313376	0.12637453093812376	0.07031712574850299	-0.0004060878243512974	0.06334970059880239	-0.01258872255489022
0.004589538461538461	-0.0248525748502994	0.03800982035928144	0.002030439121756487	0.09697377245508981	0.17348071856287425	0.06666323353293413	0.10274021956087824	-0.01835516966067864	-0.051573153692614775
0.014603076923076923	0.5175183233532934	0.08284191616766468	-1.4517639720558881	0.16405948103792414	0.0035735728542914172	-0.04778479041916167	0.09461846307385229	0.06334970059880239	-0.10111586826347305
0.014394461538461538	-0.372788622754491	-0.02956319361277445	0.5019245508982036	0.017867864271457083	-0.11727816367265469	0.008485149700598802	0.1859882235528942	0.1379074251497006	-0.05360359281437126
-0.018983999999999997	-0.7085420359281438	-0.0006497405189620758	2.2976449101796406	0.004385748502994012	-0.07585720558882235	-0.09289005988023953	0.10436457085828342	-0.0497051497005988	0.006497405189620759
-0.02524246153846154	0.22887109780439122	0.07683181636726547	-1.1679085828343314	0.04678131736526946	0.004873053892215568	-0.04319712574850299	-0.23471876247504989	-0.10444578842315369	0.02842614770459082
-0.0012516923076923076	0.11419189620758483	-0.08040538922155689	-2.2115542914171655	0.0436950499001996	-0.0071471457085828345	-0.0356051497005988	-0.2651753493013972	0.07585720558882235	0.044263572854291416
-0.009596307692307692	-0.25924646706586824	-0.07910590818363272	2.531957584830339	0.03151241516966068	-0.046618882235528944	0.02127377245508982	0.09746107784431138	-0.004548183632734531	0.02517744510978044
-0.033169846153846154	0.4978636726546906	0.1801405588822355	1.9727746506986028	0.0727709381237525	0.017867864271457083	0.05777209580838323	0.22253612774451098	-0.06383700598802394	0.04142095808383234
-0.073224	0.20775453093812377	0.043207744510978044	-2.8409904191616766	0.11516650698602794	0.08073025948103793	-0.05371221556886228	-0.09746107784431138	0.12491261477045909	0.03817225548902196
-0.08198584615384615	-0.6029592015968064	-0.14083125748502995	-0.9457785429141716	0.10509552894211577	0.050517325349301395	0.05050491017964072	-0.2684240518962076	0.09713620758483034	0.022740918163672654
-0.042974769230769226	0.18712526946107785	0.07065928143712576	2.5112471057884234	0.038497125748502996	0.03524842315369261	0.11461041916167665	0.18923692614770457	-0.04840566866267465	0.12791766467065868
0.0	0.6273244710578842	0.2340690219560878	0.05400968063872255	0.02680179640718563	0.004873053892215568	0.10880479041916168	0.6196900199600798	0.02062926147704591	0.08040538922155689
0.02273907692307692	-0.34809848303393215	-0.010558283433133732	-2.0414034930139717	0.05441576846307385	-0.012832375249500998	-0.04275053892215569	-0.06010099800399202	0.12296339321357286	-0.018273952095808385
0.009179076923076922	-0.3869204790419161	-0.1439175249500998	0.6160352295409182	0.111430499001996	0.02339065868263473	0.11306766467065868	-0.7545111776447107	0.010395848303393213	0.05116706586826347
-0.02795446153846154	0.621314371257485	0.11744059880239521	0.9673011976047904	0.18501361277445108	0.03736007984031936	0.16677988023952095	0.044263572854291416	-0.10509552894211577	0.08730888223552895
-0.05277969230769231	0.4234683832335329	0.1232882634730539	-1.2604966067864272	0.09827325349301397	0.049867584830339325	-0.00097437125748503	0.8198913173652694	0.0017867864271457086	0.0004060878243512974
-0.04193169230769231	-0.40836191616766465	-0.12393800399201596	0.41502175648702594	0.04353261477045908	0.04791836327345309	-0.01839125748502994	-0.04548183632734531	0.18192734530938123	0.03411137724550898
-0.011056615384615385	0.0017867864271457086	-0.04401992015968064	0.9831386227544909	0.15561285429141716	0.0004873053892215569	0.007388982035928144	-0.790652994011976	0.10103465069860279	-0.2830432135728543
-0.009596307692307692	0.3710018363273453	0.1182527744510978	-1.372576846307385	0.13693281437125748	-0.027289101796407183	0.05708191616766468	0.029238323353293415	-0.07423285429141717	-0.43613832335329344
-0.023990769230769232	-0.15480067864271457	-0.017705429141716567	-0.38659560878243515	-0.011532894211576846	-0.04158339321357285	-0.06032982035928144	0.6001978043912175	0.07520746506986029	0.13685159680638723
-0.013768615384615384	-0.02615205588822355	0.014781596806387225	2.0076982035928146	0.09291289421157684	-0.06935980039920159	-0.03256023952095808	-0.21441437125748505	0.11581624750499002	0.10070978043912177
0.02482523076923077	0.20775453093812377	0.16422191616766468	0.011776546906187626	0.13433385229540917	-0.0968113373253493	0.02614562874251497	-1.0728840319361277	-0.02046682634730539	-0.32040329341317364
0.07885661538461539	-0.31431197604790423	0.005197924151696606	-2.0105408183632734	-0.11987712574850298	-0.028751017964071857	0.07291544910179641	0.08487235528942115	-0.011857764471057883	-0.21279001996007985
0.10159569230769232	-0.20012007984031938	-0.13043540918163674	0.8060843313373254	0.03589816367265469	0.049867584830339325	-0.02423748502994012	1.5463824351297406	-0.043857485029940114	0.10070978043912177
0.10117846153846152	0.26785552894211573	0.08365409181636727	1.8858718562874253	0.3394894211576846	0.04905540918163673	-0.06118239520958084	0.15268902195608783	0.004873053892215568	0.06456796407185628
0.07092923076923077	-0.03005049900199601	0.16828279441117763	-0.8921749500998004	-0.011208023952095808	0.08576574850299401	0.10462311377245509	-1.4318656686626745	0.12913592814371255	-0.1855821357285429
0.024199384615384616	-0.18095273453093813	-0.13108514970059879	-1.5800877245508982	-0.1629224351297405	0.02062926147704591	0.04798778443113773	0.3309615768463074	0.009583672654690619	-0.3240580838323353
0.0043809230769230765	0.14164343313373254	-0.12978566866267466	1.1943042914171655	0.18793744510978044	0.005035489021956088	0.036660718562874256	2.1214027944111775	-0.0865779241516966	-0.04263922155688622
0.012516923076923077	-0.0248525748502994	0.1825770858283433	1.1435433133732533	0.1405063872255489	0.02777640718562874	0.024805868263473054	0.09989760479041916	0.04060878243512974	0.5356298403193613
0.042974769230769226	-0.18273952095808382	0.10412091816367267	-1.2669940119760479	-0.1868003992015968	-0.11354215568862275	0.07559497005988025	-1.6446556886227546	0.06351213572854292	0.5051732534930139
0.026285538461538457	0.3425756886227545	-0.2040185229540918	-0.33705289421157686	-0.07683181636726547	-0.14245560878243513	0.10360814371257485	0.049542714570858286	-0.053116287425149705	-0.13238463073852297
-0.008970461538461538	0.38139768463073853	-0.06838518962075849	0.9534942115768462	0.20336878243512974	-0.03151241516966068	0.004668862275449102	1.6097321357285428	-0.06269996007984031	-0.09705499001996008
-0.014185846153846153	-0.07212119760479042	0.20954131736526946	0.16933862275449102	0.013644550898203591	0.02972562874251497	0.08611005988023952	0.1705568862275449	0.11955225548902196	0.7423285429141716
-0.0004172307692307692	0.1028214371257485	0.0071471457085828345	-0.6639535928143713	-0.0761820758483034	-0.06334970059880239	0.08164419161676646	-1.3193793413173653	0.1338465469061876	0.5254776447105789
0.02023569230769231	0.30212934131736524	-0.13319680638722556	0.23593702594810378	0.02209117764471058	-0.08349165668662675	-0.008566347305389221	-0.21279001996007985	-0.04645644710578842	-0.3772555888223553
0.0014603076923076922	-0.07650694610778443	0.1655213972055888	0.5145132734530938	-0.03719764471057884	0.05961369261477046	0.0639837125748503	0.8024295409181638	0.014619161676646708	-0.08202974051896207
-0.04652123076923077	-0.05132950099800399	0.20158199600798402	-0.33664680638722555	-0.025989620758483035	0.05100463073852295	0.1728291017964072	-0.007715668662674651	0.1629224351297405	0.4747166666666666
-0.10013538461538461	0.2857233932135729	-0.10688231536926147	0.09989760479041916	0.038334690618762476	-0.04401992015968064	0.010312095808383234	-0.8637488023952096	-0.01088315369261477	0.016649600798403195
-0.12412615384615384	-0.05246654690618762	-0.08154243512974052	0.32080938123752495	-0.022578483033932135	-0.07650694610778443	-0.00487185628742515	-0.421925249500998	-0.1936226746506986	-0.27086057884231535
-0.0974233846153846	-0.24349025948103795	0.12816131736526945	-0.19938912175648701	0.012020199600798403	0.06334970059880239	0.1848463473053892	0.09664890219560879	0.04109608782435129	-0.0004060878243512974
-0.06008123076923077	0.20613017964071856	-0.05685229540918164	-0.1372576846307385	0.19995764471057884	0.1559377245508982	-0.0516822754491018	0.1096437125748503	0.12702427145708584	-0.18517604790419162
-0.047772923076923074	0.16324730538922155	-0.2194498602794411	0.4836505988023952	0.07423285429141717	-0.0006497405189620758	-0.20863724550898202	-0.1096437125748503	-0.12799888223552894	-0.3078145708582834
-0.05674338461538461	-0.3917935329341317	0.07130902195608782	0.030456586826347304	-0.04726862275449102	0.07601964071856288	0.02155796407185629	-0.3492355289421158	-0.05100463073852295	0.00934001996007984
-0.06633969230769231	-0.15610015968063873	0.21733820359281436	-0.5742081836327345	0.04775592814371258	0.14635405189620757	0.04453688622754491	-0.08933932135728542	0.1994703393213573	-0.1100498003992016
-0.06154153846153846	0.4166461077844311	-0.07894347305389221	0.046294011976047905	0.1284861876247505	-0.01575620758483034	-0.13689916167664673	0.2956319361277445	0.025989620758483035	-0.42842265469061874
-0.03942830769230769	-0.07569477045908184	-0.13043540918163674	0.40486956087824355	0.06822275449101796	-0.0651364870259481	-0.006292814371257485	0.24121616766467066	-0.2022317365269461	-0.10030369261477047
-0.026285538461538457	-0.4007274650698603	0.14765353293413175	-0.06862884231536925	-0.0222536127744511	0.018192734530938125	0.08363353293413173	-0.20913522954091818	0.028751017964071857	0.2501500998003992
-0.050067692307692306	0.1018468263473054	0.09632403193612774	-0.4572548902195609	0.1275115768463074	0.12994810379241517	-0.05302203592814372	0.019898303393213572	0.2408912974051896	-0.05360359281437126
-0.10681107692307691	0.13595820359281438	-0.08803984031936128	0.044263572854291416	0.11321728542914171	0.04840566866267465	0.03369700598802395	0.7516685628742515	-0.05409089820359281	-0.24243443113772456
-0.16647507692307692	-0.18338926147704593	-0.0368727744510978	0.492990618762475	0.0865779241516966	-0.08511600798403193	0.08675964071856287	0.41299131736526945	-0.16649600798403194	0.09218193612774452
-0.17982646153846152	-0.05847664670658683	0.03800982035928144	0.0004060878243512974	0.19735868263473053	0.02209117764471058	-0.08546047904191617	-0.42842265469061874	0.22675944111776447	0.2538048902195609
-0.1462393846153846	0.15528798403193614	0.02663936127744511	-0.3695399201596807	0.05035489021956088	0.12117660678642715	-0.06211616766467066	0.017867864271457083	0.22740918163672655	-0.010964371257485029
-0.11181784615384616	-0.04012147704590819	0.03800982035928144	0.1441611776447106	-0.02777640718562874	-0.11321728542914171	0.13413844311377246	0.8743070858283433	-0.1318973253493014	-0.004873053892215568
-0.06717415384615384	-0.007472015968063872	0.006984710578842315	0.5067976047904191	0.14521700598802395	-0.2451146107784431	-0.014209580838323355	0.23025179640718563	-0.0890144510978044	0.3756312375249501
-0.04130584615384615	0.16568383233532935	-0.0839789620758483	0.007715668662674651	0.16779548902195607	-0.08966419161676646	-0.16503413173652692	-0.6915675648702595	0.1689325349301397	0.3082206586826347
-0.018358153846153843	0.0976235129740519	-0.06871005988023952	-0.3269006986027944	-0.009583672654690619	-0.029238323353293415	0.056716526946107786	-0.26233273453093814	0.04012147704590819	-0.008933932135728542
0.02586830769230769	0.025502315369261477	0.06026343313373254	0.24690139720558882	0.0011370459081836328	-0.03005049900199601	0.07445820359281437	0.3666973053892216	-0.1599986027944112	0.11898373253493014
0.05403138461538461	0.16941984031936128	0.03102510978043912	0.4836505988023952	0.08154243512974052	-0.03589816367265469	-0.12268958083832335	-0.16081077844311378	0.017705429141716567	0.25664750499002
0.06404492307692307	0.09145097804391218	-0.09729864271457085	-0.036953992015968065	0.03411137724550898	0.016893253493013974	-0.04547065868263473	-0.6050708582834331	0.16064834331337324	0.10436457085828342
0.008344615384615384	-0.09973516966067865	0.06351213572854292	-0.1697447105788423	-0.03736007984031936	0.09015149700598803	0.0749859880239521	0.07187754491017964	0.0445072255489022	-0.01705568862275449
-0.07426707692307692	0.13871960079840318	0.09746107784431138	0.08487235528942115	-0.053928463073852295	0.05685229540918164	-0.061994371257485026	0.36629121756487026	-0.07764399201596807	-0.0779688622754491
-0.1097316923076923	-0.04223313373253493	-0.10314630738522955	0.16933862275449102	0.0368727744510978	0.0016243512974051897	-0.022694730538922153	-0.15187684630738524	0.0497051497005988	-0.10192804391217565
-0.10868861538461538	-0.5569900598802395	-0.0006497405189620758	-0.07147145708582833	0.02062926147704591	-0.012182634730538922	0.12390754491017965	-0.24527704590818364	0.10493309381237524	-0.06862884231536925
-0.07802215384615384	-0.4851937325349301	0.17445532934131736	-0.21644481037924151	-0.035410858283433135	-0.011208023952095808	-0.03775688622754491	0.1599986027944112	-0.09664890219560879	-0.0625375249500998
-0.04088861538461538	0.16600870259481038	-0.05474063872255489	-0.1705568862275449	0.02972562874251497	0.0056852295409181635	-0.08570407185628742	0.021928742514970057	-0.07650694610778443	-0.15065858283433134
-0.004589538461538461	0.21880011976047903	-0.19849572854291417	0.03614181636726547	0.09908542914171657	0.10996858283433134	0.015995928143712576	-0.18070908183632733	0.09388750499001995	-0.23796746506986027
0.033169846153846154	-0.09486211576846307	0.16081077844311378	0.14862814371257485	0.08332922155688623	0.1491154491017964	0.009337724550898204	0.31756067864271453	0.08674035928143713	-0.17827255489021956
0.06946892307692307	-0.058314211576846305	0.28198738522954087	-0.09827325349301397	0.0856033133732535	0.04840566866267465	-0.09252467065868263	0.2781701596806387	0.053766027944111776	0.007309580838323354
0.09471138461538461	0.13303437125748502	-0.05344115768463074	-0.2643631736526946	0.12881105788423153	-0.009908542914171658	-0.042182155688622755	-0.45969141716566864	0.0436950499001996	0.021928742514970057
0.09408553846153846	0.6542887025948103	-0.11597868263473055	0.0475122754491018	0.0029238323353293415	-0.02988806387225549	0.1369397604790419	-0.36344860279441116	0.05214167664670659	-0.1441611776447106
0.06863446153846153	0.20889157684630738	0.23439389221556886	0.37928602794411176	-0.030375369261477048	0.002598962075848303	0.1322302994011976	0.55715249500998	0.11272998003992016	-0.0637557884231537
0.013351384615384614	-0.6104312175648703	0.22659700598802396	-0.015837425149700598	0.0651364870259481	-0.06107560878243513	0.10945437125748503	0.41299131736526945	-0.01088315369261477	0.19451606786427145
-0.026494153846153844	-0.14781596806387226	-0.1130548502994012	-0.09908542914171657	0.09226315369261477	-0.18712526946107785	0.09179389221556886	-0.5794873253493014	-0.01835516966067864	0.11532894211576847
-0.014394461538461538	0.5275893013972056	-0.07829373253493015	0.19207954091816365	0.026964231536926148	0.03719764471057884	0.14595269461077845	-0.2944136726546906	0.15821181636726545	-0.13279071856287425
0.021696	0.22334830339321357	0.14440483033932136	0.2615205588822355	-0.12604966067864273	0.13352167664670658	0.17230131736526946	0.7329885229540918	0.015431337325349301	-0.029238323353293415
0.06529661538461538	-0.4051132135728543	0.04418235528942116	0.19938912175648701	-0.004060878243512974	-0.017705429141716567	-0.015102754491017965	0.5165437125748502	-0.009583672654690619	0.2022317365269461
0.08344615384615384	-0.04012147704590819	-0.09973516966067865	-0.037766167664670655	0.149927624750499	0.0719587624750499	0.03572694610778443	-0.39715389221556885	0.18160247504990018	0.15878033932135727
0.09471138461538461	0.4145344510978044	0.02322822355289421	-0.006091317365269461	0.012832375249500998	0.11354215568862275	0.2068102994011976	-0.18070908183632733	0.11370459081836327	-0.036953992015968065
0.10764553846153846	0.14667892215568865	0.006822275449101796	0.11370459081836327	-0.02517744510978044	0.036223033932135724	-0.06097940119760479	0.55715249500998	-0.0035735728542914172	0.0467000998003992
0.11286092307692308	-0.10574526946107785	-0.05246654690618762	0.15268902195608783	0.1489530139720559	0.025339880239520957	-0.14124323353293414	0.24771357285429144	-0.04564427145708583	0.19370389221556886
0.12975876923076923	-0.1893993612774451	0.013482115768463074	-0.11735938123752494	0.12361313373253494	0.0651364870259481	0.09053532934131736	-0.45766097804391215	0.025015009980039922	0.021116566866267464
0.11035753846153845	-0.33705289421157686	-0.028588582834331338	-0.16487165668662673	0.09226315369261477	0.04905540918163673	-0.04819077844311378	-0.06903493013972056	0.09534942115768463	-0.09949151696606787
0.06362769230769232	-0.35329640718562877	-0.09778594810379242	0.1563438123752495	0.19102371257485032	0.016893253493013974	-0.23043880239520959	0.4767471057884231	-0.01559377245508982	0.02964441117764471
0.012099692307692308	-0.05847664670658683	0.03671033932135728	0.12345069860279441	0.1328719361277445	0.07553233532934131	0.028622155688622756	0.19817085828343314	-0.05798934131736527	0.0467000998003992
-0.01043076923076923	-0.041908263473053896	0.18095273453093813	-0.1729934131736527	0.10899397205588822	0.11971469061876247	0.0618725748502994	0.07715668662674652	0.07163389221556887	-0.09543063872255489
0.021070153846153846	-0.0890144510978044	0.0591263872255489	-0.2765458083832335	0.07959321357285429	0.02339065868263473	-0.18285700598802396	0.4503513972055888	0.00016243512974051895	-0.09583672654690618
0.056951999999999996	0.28198738522954087	-0.05327872255489022	0.14862814371257485	0.03817225548902196	-0.05327872255489022	0.04867796407185628	0.1677142714570858	-0.06789788423153692	-0.05604011976047904
0.09909230769230769	0.3791235928143713	0.06871005988023952	0.14862814371257485	0.0761820758483034	0.04726862275449102	0.0910631137724551	-0.9384689620758483	0.0719587624750499	-0.002436526946107784
0.13205353846153844	0.05409089820359281	0.1284861876247505	-0.2582718562874251	0.04109608782435129	0.038659560878243515	-0.06682562874251496	-0.6282178642714571	-0.12783644710578843	0.010558283433133732
0.15875630769230767	0.1036336127744511	-0.06302483033932137	-0.16365339321357286	-0.009096367265469063	-0.11402946107784431	0.032438443113772454	0.7650694610778443	-0.12475017964071856	-0.10355239520958084
0.19213476923076922	0.2595713373253493	-0.07358311377245509	0.35695119760479044	0.13839473053892215	-0.12669940119760478	0.1449377245508982	0.41705219560878243	0.18858718562874252	-0.1271054890219561
0.184416	-0.024040399201596806	0.10314630738522955	0.30009890219560875	0.13709524950099802	-0.010720718562874251	0.05570155688622755	-1.2576539920159682	0.10899397205588822	-0.022740918163672654
0.15208061538461537	-0.2584342914171657	0.06351213572854292	-0.30091107784431137	-0.07000954091816368	-0.046618882235528944	-0.052859640718562875	-1.0822240518962076	-0.008771497005988024	-0.021522654690618762
0.0892873846153846	0.04791836327345309	-0.09924786427145708	-0.05035489021956088	-0.14619161676646708	-0.12978566866267466	0.1402688622754491	0.5896395209580838	0.06318726546906188	-0.12669940119760478
0.004798153846153846	0.49429009980039923	-0.027451536926147706	0.4998941117764471	0.5792436726546906	-0.1292983632734531	0.09800550898203593	0.6066952095808383	0.16844522954091817	-0.013400898203592816
-0.03713353846153846	0.24202834331337325	0.14879057884231536	0.28913453093812375	0.7275469461077845	-0.15886155688622755	-0.01579293413173653	-1.3486176646706587	0.20336878243512974	0.0929941117764471
-0.04172307692307692	-0.124262874251497	-0.050842195608782434	-0.30943892215568863	-0.7109785628742514	-0.07358311377245509	0.09435161676646707	-0.749638123752495	-0.011208023952095808	0.07634451097804391
-0.0035464615384615383	0.057826906187624746	-0.26509413173652696	-0.07837495009980039	-0.7908966467065869	0.035735728542914166	0.1694594011976048	2.2809953093812374	-0.050842195608782434	0.09867934131736526
0.04214030769230769	0.2251350898203593	0.01835516966067864	0.34192594810379245	1.0317879441117765	-0.024365269461077844	-0.04258814371257485	1.1955225548902195	0.21408950099800397	0.03898443113772455
0.06362769230769232	0.01851760479041916	0.2114905389221557	0.07715668662674652	0.8099015568862276	-0.055715249500998	-0.05525497005988024	-1.7591724550898202	0.07975564870259481	-0.01705568862275449
0.07468430769230769	-0.31203788423153694	-0.07082171656686627	-0.1868003992015968	-1.3951553293413175	0.0917758483033932	0.2559348502994012	-0.6915675648702595	-0.10412091816367267	0.08487235528942115
0.0892873846153846	-0.3783114171656687	-0.0968113373253493	-0.0475122754491018	-0.5503302195608782	0.13904447105788426	-0.02712	2.289523153692615	-0.034923552894211576	0.1413185628742515
0.11891076923076922	-0.11630355289421157	0.2584342914171657	0.17177514970059882	0.7121156087824352	-0.042882874251497005	-0.15460023952095808	1.124863273453094	-0.07715668662674652	-0.05400968063872255
0.11056615384615384	0.13758255489021956	0.22074934131736526	-0.021522654690618762	0.33802750499002	-0.1687700998003992	0.08939856287425149	-1.5069919161676646	-0.06806031936127745	-0.13116636726546907
0.06571384615384615	0.08674035928143713	-0.09453724550898204	-0.010152195608782435	0.40690000000000004	-0.03719764471057884	0.11282407185628743	-0.14944031936127744	-0.11240510978043912	0.0787810379241517
0.004589538461538461	-0.0248525748502994	-0.03313676646706587	0.019898303393213572	-0.5310004391217565	0.12231365269461078	-0.0699517365269461	1.713690618762475	-0.18192734530938123	0.1697447105788423
-0.05444861538461539	0.046943752495009976	0.18647552894211578	-0.0787810379241517	-1.013757644710579	0.011695329341317366	0.001542754491017964	0.5762386227544911	-0.03264946107784431	-0.0787810379241517
-0.06696553846153847	0.2517744510978044	0.057339600798403195	0.008121756487025948	0.9523571656686627	-0.11240510978043912	0.16844443113772456	-1.089939720558882	0.014619161676646708	-0.20872914171656684
-0.04860738461538461	0.2637946506986028	-0.14667892215568865	0.2046682634730539	1.5956002794411177	0.06708570858283433	-0.06402431137724551	-0.21157175648702595	-0.09404994011976048	0.040202694610778446
-0.0022947692307692304	-0.008121756487025948	0.0188424750499002	-0.12101417165668663	-1.2658569660678642	0.25892159680638727	0.03174826347305389	0.7955260479041917	0.0004873053892215569	0.07472015968063872
0.049233230769230765	-0.15431337325349304	0.1182527744510978	0.17867864271457085	-1.3422014770459083	0.05847664670658683	0.05533616766467066	0.07309580838323354	0.15577528942115768	-0.13197854291417166
0.07739630769230768	-0.003411137724550898	-0.03995904191616766	0.5900456087824351	1.436413852295409	-0.016568383233532935	0.028216167664670656	-0.5067976047904191	0.04483209580838323	0.016649600798403195
0.09658892307692307	0.06789788423153692	-0.012182634730538922	-0.6119743512974052	1.221674610778443	0.1362830738522954	0.028581556886227544	-0.376849500998004	-0.034923552894211576	0.16121686626746506
0.09825784615384614	-0.07017197604790419	0.038659560878243515	-0.5173558882235529	-0.792196127744511	-0.05295385229540918	-0.0006901796407185629	-0.3289311377245509	0.08349165668662675	-0.06700449101796407
0.08386338461538462	0.021279001996007983	-0.12410043912175649	1.25196876247505	-0.6651718562874251	-0.08495357285429142	0.07587916167664671	-0.12832375249501	0.13368411177644712	-0.0629436127744511
0.03609046153846154	0.08885201596806389	-0.15122710578842316	0.46903143712574846	0.5639747704590817	0.13644550898203592	0.015143353293413174	0.16284121756487027	0.08073025948103793	0.08974540918163673
-0.03775938461538462	0.0014619161676646707	0.02176630738522954	-1.8558213572854292	0.30212934131736524	0.043857485029940114	0.0037756886227544913	-0.4978636726546906	-0.06724814371257484	-0.03532964071856288
-0.09387692307692307	-0.011208023952095808	-0.002598962075848303	0.20994740518962077	0.04434479041916167	-0.17348071856287425	-0.06304994011976048	-1.093594510978044	0.002436526946107784	-0.08284191616766468
-0.11765907692307691	-0.08008051896207584	-0.13823229540918164	1.8054664670658682	-0.054578203592814366	-0.18192734530938123	0.052900239520958084	-0.15065858283433134	0.20856670658682636	0.07025319361277445
-0.08949599999999999	-0.011532894211576846	-0.05896395209580839	-0.787810379241517	-0.5217416367265469	0.04580670658682635	0.02525245508982036	0.7394859281437126	0.08885201596806389	0.1579681636726547
-0.02586830769230769	-0.03898443113772455	0.17169393213572853	-1.275521856287425	-0.1629224351297405	0.1687700998003992	0.04754119760479042	-0.19207954091816365	-0.027289101796407183	0.061725349301397205
0.04839876923076923	-0.21343976047904192	0.11256754491017965	0.7874042914171657	0.6718316966067864	-0.08186730538922156	0.06942395209580837	-0.7273032934131736	0.02988806387225549	-0.02639570858283433
0.11223507692307692	-0.06806031936127745	-0.05636499001996008	0.8381652694610778	0.28751017964071857	-0.1866379640718563	-0.0377162874251497	0.4434479041916167	-0.004060878243512974	0.07431407185628743
0.1449876923076923	0.09648646706586828	0.094212375249501	-0.9047636726546906	-0.6118931337325348	0.031837285429141715	-0.011286467065868264	0.9287228542914172	0.06708570858283433	0.11329850299401198
0.16981292307692308	-0.031837285429141715	0.12604966067864273	0.035735728542914166	-0.07358311377245509	0.2535612375249501	-0.012463832335329342	-0.09746107784431138	0.10996858283433134	0.11857764471057884
0.16292861538461537	-0.0014619161676646707	-0.009583672654690619	0.7492320359281437	0.6224514171656687	0.1739680239520958	-0.018959640718562876	-0.49908193612774454	-0.09226315369261477	0.2562414171656686
0.10889723076923077	0.20840427145708582	0.08251704590818364	-0.6192839321357285	0.0994102994011976	-0.25112471057884234	-0.08777461077844312	0.757759880239521	-0.03671033932135728	0.3313676646706587
0.021070153846153846	0.12410043912175649	0.22578483033932137	0.07593842315369262	-0.5072849101796407	-0.26022107784431137	-0.0818471856287425	0.9924786427145709	0.10834423153692616	-0.5262898203592814
-0.08240307692307691	-0.00779688622754491	0.042395568862275454	0.9323776447105788	0.07666938123752495	0.14001908183632736	-0.003288502994011976	-0.27126666666666666	0.06578622754491018	-1.0408030938123753
-0.13914646153846155	0.09063880239520958	-0.1096437125748503	-0.4536000998003992	0.4660263872255489	0.18907449101796409	0.06962694610778443	-0.3581694610778443	-0.04499453093812376	0.5616194610778443
-0.13706030769230768	0.05961369261477046	0.03297433133732535	-0.7845616766467066	-0.17949081836327346	-0.13319680638722556	-0.12078143712574851	0.32365199600798406	-0.0787810379241517	0.9197889221556886
-0.0961716923076923	-0.05961369261477046	0.10509552894211577	0.9161341317365269	-0.11240510978043912	-0.22659700598802396	-0.03247904191616766	0.2501500998003992	0.03703520958083832	-1.077350998003992
-0.04631261538461538	0.16389704590818363	-0.01997952095808383	0.71674500998004	0.4122603592814371	0.10379604790419161	0.18407497005988022	-0.19207954091816365	0.07569477045908184	-0.9539002994011977
-0.0008344615384615384	0.23358171656686624	-0.10915640718562873	-0.8775557884231537	0.3019669061876248	0.364341996007984	0.00864754491017964	0.025989620758483035	0.002598962075848303	1.5285145708582835
0.03275261538461539	0.32389564870259485	0.06838518962075849	-0.4166461077844311	-0.22594726546906185	0.14440483033932136	-0.16239520958083833	0.2026378243512974	0.04824323353293414	0.7264911177644711
0.04819015384615385	-0.027451536926147706	0.12881105788423153	0.8824288423153692	-0.030375369261477048	-0.15041493013972057	0.12151221556886227	-0.3065963073852296	0.1729934131736527	-1.6405948103792414
0.06404492307692307	-0.847911377245509	-0.05993856287425149	0.3630425149700599	0.4224937724550898	-0.04142095808383234	0.2952344910179641	-0.33705289421157686	0.0727709381237525	-0.5595890219560878
0.05716061538461538	-0.44490982035928145	-0.1406688223552894	-0.8182669660678643	0.046131576846307386	0.0651364870259481	-0.12098443113772454	0.08081147704590819	0.03914686626746507	0.11735938123752494
0.007301538461538462	0.11451676646706586	-0.05636499001996008	-0.15025249500998003	-0.20970375249500997	0.03411137724550898	-0.04908395209580839	-0.013400898203592816	0.03005049900199601	-0.19614041916167665
-0.06425353846153846	0.18160247504990018	-0.02339065868263473	0.6274056886227545	0.0994102994011976	-0.07829373253493015	0.18192323353293413	-0.38862604790419164	-0.07228363273453094	1.4464848303393214
-0.12808984615384614	0.16682087824351297	-0.11630355289421157	-0.03654790419161677	0.16178538922155689	-0.08381652694610779	-0.014168982035928143	-0.14456726546906187	0.005522794411177645	1.140294610778443
-0.15938215384615384	-0.12133904191616766	-0.1517144111776447	-0.3922808383233533	-0.010720718562874251	0.0917758483033932	-0.17916251497005986	0.16243512974051896	0.16958227544910182	-1.7283097804391216
-0.14457046153846154	-0.09534942115768463	-0.03703520958083832	0.15878033932135727	0.21977473053892216	0.15886155688622755	-0.012098443113772455	-0.2818249500998004	0.12523748502994012	0.18233343313373254
-0.08991323076923076	0.4471839121756487	0.1531763273453094	0.3622303393213573	0.10688231536926147	0.10980614770459082	0.06434910179640718	-0.372788622754491	-0.12393800399201596	3.2876870259481037
-0.02232184615384615	0.09811081836327346	0.09275045908183632	-0.17908473053892215	-0.2740280638722555	-0.02014195608782435	-0.10397353293413174	0.2643631736526946	0.07585720558882235	-0.6911614770459082
0.034630153846153845	-1.1149547305389222	-0.06611109780439121	-0.002436526946107784	-0.053116287425149705	-0.06529892215568862	0.030855089820359283	0.34720508982035925	0.2545358483033932	-3.492761377245509
0.07677046153846154	-0.415346626746507	0.01396942115768463	0.41542784431137725	0.38188499001996007	-0.011695329341317366	0.1478202395209581	-0.1863943113772455	-0.12263852295409182	1.2247608782435129
0.10889723076923077	1.1300611976047903	0.1765669860279441	-0.015837425149700598	0.12020199600798404	0.05262898203592815	0.05825928143712575	-0.12385678642714572	-0.15561285429141716	2.946573253493014
0.1207883076923077	0.43451397205588826	0.13076027944111776	-0.13035419161676648	-0.1962216367265469	0.016568383233532935	-0.03613293413173653	0.46578273453093816	0.22562239520958083	-1.5260780439121757
0.09283384615384616	-0.6833645908183633	-0.11224267465069859	0.31674850299401197	0.1577245109780439	-0.011532894211576846	0.08521688622754492	0.30456586826347304	0.17169393213572853	-2.0377487025948104
0.02795446153846154	0.25583532934131736	-0.09599916167664671	0.13888203592814372	0.23942938123752494	0.06237508982035928	0.09682814371257485	-0.22172395209580836	-0.21100323353293413	1.2730853293413174
-0.0717636923076923	0.9349766067864271	0.19687137724550896	-0.2680179640718563	-0.03703520958083832	0.09778594810379242	-0.08123820359281438	0.1401002994011976	0.0188424750499002	0.9258802395209581
-0.14123261538461537	0.07634451097804391	0.23439389221556886	-0.01705568862275449	-0.06708570858283433	0.16941984031936128	0.03966502994011976	0.6010099800399201	0.3620679041916168	-1.2625270459081834
-0.13768615384615385	-0.3198347704590819	-0.09973516966067865	0.1441611776447106	0.05327872255489022	-0.005197924151696606	0.07307784431137725	0.11167415169660679	-0.034923552894211576	-0.6542074850299402
-0.10639384615384614	-0.14018151696606787	-0.16503409181636727	-0.08690279441117765	0.039309301397205586	-0.2449521756487026	0.029231137724550896	-0.4507574850299401	-0.3164236327345309	-0.12791766467065868
-0.040054153846153843	-0.32714435129740516	0.18127760479041916	-0.22456656686626747	0.011695329341317366	0.06107560878243513	-0.021314371257485032	-0.07918712574850299	0.15122710578842316	-0.7220241516966068
0.025033846153846153	-0.06952223552894213	0.23341928143712576	0.08202974051896207	0.03102510978043912	0.2611956886227545	0.033778203592814374	0.4726862275449102	0.33656558882235527	0.38212864271457087
0.08156861538461539	0.5444825548902196	-0.11256754491017965	0.20872914171656684	0.08674035928143713	-0.09843568862275448	0.08785580838323354	0.2205056886227545	-0.1440799600798403	0.6980649700598802
0.14790830769230767	-0.1687700998003992	-0.1703944510978044	-0.1084254491017964	0.1609732135728543	-0.14521700598802395	-0.061507185628742515	-0.21319610778443113	-0.11744059880239521	-0.8166426147704591
0.17398523076923075	-0.4093365269461078	0.20856670658682636	-0.12345069860279441	0.13157245508982035	0.18273952095808382	-0.004709461077844312	-0.18761257485029942	0.31674850299401197	-0.17542994011976046
0.16710092307692306	0.6346340518962076	0.3164236327345309	0.15674990019960078	-0.013319680638722554	0.15853668662674653	0.04944934131736527	0.08324800399201597	0.15268902195608783	1.7579541916167665
0.10931446153846153	0.4057629540918164	-0.057502035928143715	0.20507435129740517	-0.07293337325349301	-0.07212119760479042	0.09130670658682635	0.2992867265469062	-0.1962216367265469	0.636339620758483
0.013560000000000001	-0.6416187624750499	-0.22237369261477047	-0.14862814371257485	0.07439528942115768	-0.14879057884231536	-0.053306227544910184	0.10395848303393214	-0.0011370459081836328	-1.2397861277445108
-0.05048492307692308	-0.4233059481037924	0.1046082235528942	-0.1254811377245509	0.08771497005988023	-0.09275045908183632	-0.061020000000000005	-0.2619266467065868	0.16178538922155689	-0.1100498003992016
-0.07489292307692308	0.45969141716566864	0.2168508982035928	0.2529927145708583	-0.0753699001996008	-0.046943752495009976	0.19459005988023953	-0.22740918163672655	-0.14716622754491018	1.1768425149700599
-0.055491692307692304	0.04418235528942116	-0.13839473053892215	0.22822135728542914	0.04401992015968064	-0.04808079840319361	0.00389748502994012	0.3118754491017964	-0.18631309381237524	-0.1096437125748503
-0.028371692307692306	-0.4374378043912176	-0.24105373253493015	-0.17705429141716567	0.18030299401197605	-0.03459868263473054	-0.1359247904191617	0.40690000000000004	0.15528798403193614	-0.9218193612774451
0.009804923076923077	0.20759209580838323	0.06887249500998004	-0.09218193612774452	0.012832375249500998	-0.07780642714570858	0.09435161676646707	-0.27613972055888225	0.08787740518962077	0.14497335329341318
0.05653476923076922	0.41940750499001994	0.15821181636726545	0.3597938123752495	-0.03151241516966068	-0.09015149700598803	0.1758740119760479	-0.4125852295409182	-0.1372576846307385	0.6432431137724551
0.06863446153846153	0.03524842315369261	-0.061725349301397205	0.06050708582834331	0.06611109780439121	0.07845616766467066	-0.04299413173652695	0.3610120758483034	-0.00016243512974051895	0.03898443113772455
0.09658892307692307	0.15918642714570858	-0.09778594810379242	-0.15512554890219563	0.08365409181636727	0.05132950099800399	0.04356251497005988	0.5612133732534931	0.10866910179640718	-0.25258662674650695
0.09992676923076924	0.3152865868263473	0.022903353293413174	0.03248702594810379	0.050842195608782434	-0.175592375249501	0.15188011976047905	-0.599385628742515	-0.06123804391217565	0.014619161676646708
0.06279323076923077	-0.07780642714570858	0.03638546906187625	0.019898303393213572	0.02810127744510978	-0.0950245508982036	0.00779497005988024	-0.9059819361277446	-0.2142519361277445	-0.05888273453093812
0.006467076923076923	-0.14164343313373254	-0.008771497005988024	-0.008121756487025948	0.14034395209580838	0.15220171656686626	0.009012934131736526	0.30943892215568863	0.021603872255489022	-0.3545146706586826
-0.065088	-0.1258872255489022	0.027613972055888225	0.01705568862275449	0.14684135728542913	0.27110423153692614	-0.01075868263473054	0.644461377245509	0.25664750499002	-0.47431057884231537
-0.07468430769230769	-0.269804750499002	0.09096367265469062	-0.030456586826347304	-0.057177165668662676	0.09778594810379242	-0.02228874251497006	-0.39268692614770456	-0.0006497405189620758	-0.2968501996007984
-0.0609156923076923	0.03800982035928144	0.007959321357285429	-0.1417246506986028	-0.01900491017964072	-0.007309580838323354	-0.06552646706586826	-0.6399944111776448	-0.17835377245508982	0.1575620758483034
-0.035464615384615386	0.30050499001996006	0.11597868263473055	0.023147005988023953	0.14570431137724552	0.15512554890219563	0.0009337724550898204	0.4881175648702595	0.06887249500998004	0.3630425149700599
0.016480615384615385	-0.03411137724550898	0.2790635528942116	0.22497265469061875	-0.038821996007984035	0.15203928143712575	0.08639425149700598	0.6712631736526946	0.1739680239520958	0.1563438123752495
0.05444861538461539	-0.16227269461077845	0.01835516966067864	-0.043451397205588826	-0.2004449500998004	0.004385748502994012	-0.019812215568862274	-0.25258662674650695	-0.034923552894211576	0.12060808383233533
0.09867507692307692	0.25291149700598803	-0.15918642714570858	-0.16812035928143715	-0.011208023952095808	-0.10671988023952096	-0.030733293413173653	-0.3325859281437126	-0.09453724550898204	0.3248702594810379
0.1356	0.2904340119760479	0.061400479041916166	0.17177514970059882	0.1232882634730539	-0.06367457085828343	0.211154371257485	0.55715249500998	0.06399944111776447	0.23065788423153694
0.15333230769230768	-0.04678131736526946	0.1791659481037924	0.20954131736526946	0.11614111776447106	0.02176630738522954	0.1623546107784431	0.5908577844311378	0.1541509381237525	-0.009746107784431137
0.13455692307692307	-0.07293337325349301	-0.042395568862275454	-0.0637557884231537	0.07439528942115768	0.05197924151696607	-0.10555688622754492	-0.2529927145708583	0.008446626746506987	-0.08609061876247505
0.07384984615384615	0.01559377245508982	-0.16487165668662673	-0.10274021956087824	0.03232459081836327	-0.03589816367265469	0.03528035928143713	-0.2205056886227545	-0.13400898203592815	-0.18517604790419162
0.02273907692307692	-0.22757161676646706	0.0035735728542914172	0.10274021956087824	0.05360359281437126	-0.21912499001996008	0.1435979640718563	0.5388785429141716	0.06854762475049901	-0.12142025948103792
-0.015646153846153844	-0.12377556886227545	0.12767401197604789	0.09949151696606787	0.15155197604790419	-0.23926694610778443	0.036944910179640716	0.4621279441117765	0.05490307385229541	0.22822135728542914
-0.022947692307692308	0.1361206387225549	-0.02956319361277445	-0.008933932135728542	0.11809033932135729	-0.1328719361277445	0.0018675449101796407	-0.3983721556886227	-0.11565381237524949	0.2765458083832335
-0.006049846153846154	-0.06984710578842315	-0.21360219560878244	0.03736007984031936	-0.009908542914171658	-0.09989760479041916	0.04084239520958084	-0.2343126746506986	0.022416047904191615	-0.02517744510978044
0.0077187692307692304	0.005847664670658683	-0.08138000000000001	0.07553233532934131	0.021603872255489022	-0.17932838323353292	-0.03385940119760479	0.3610120758483034	0.10477065868263473	0.048324451097804394
0.027120000000000002	0.31837285429141715	0.08592818363273454	0.07553233532934131	0.15853668662674653	-0.2176630738522954	-0.057203712574850296	0.07147145708582833	0.055065508982035924	0.16649600798403194
0.051319384615384614	0.09193828343313373	-0.054578203592814366	0.059694910179640716	0.25339880239520957	-0.06091317365269461	-0.12979437125748503	-0.5664925149700599	0.014456726546906187	-0.2696423153692615
0.09429415384615383	-0.3222712974051896	-0.20986618762475048	0.1084254491017964	0.06286239520958083	0.07407041916167664	-0.09934526946107784	-0.39755998003992016	0.012994810379241517	-0.46781317365269465
0.1207883076923077	-0.026964231536926148	0.006334970059880239	0.034923552894211576	-0.09128854291417166	0.01721812375249501	0.018797245508982034	0.33867724550898204	0.10509552894211577	-0.024365269461077844
0.11160923076923077	0.26249516966067865	0.20661748502994012	-0.02802005988023952	0.08787740518962077	0.02810127744510978	-0.1284140119760479	0.19370389221556886	0.13205976047904192	0.02639570858283433
0.08469784615384615	-0.12101417165668663	0.06481161676646706	0.06619231536926148	0.15642502994011975	0.022740918163672654	0.0724282634730539	-0.38172255489021956	-0.07861860279441117	-0.4247678642714571
0.017315076923076923	-0.1877750099800399	-0.08755253493013972	0.007715668662674651	-0.057177165668662676	0.13222219560878243	0.25703101796407185	-0.37238253493013973	-0.07488259481037925	-0.07106536926147705
-0.04276615384615385	0.20515556886227546	0.012832375249500998	-0.05076097804391217	-0.16129808383233532	0.2433278243512974	-0.015995928143712576	0.11370459081836327	0.07715668662674652	0.5100463073852296
-0.061124307692307686	0.17283097804391218	0.1703944510978044	0.07065928143712576	0.030700239520958083	-0.04434479041916167	-0.04624203592814371	0.17827255489021956	0.04548183632734531	0.19979520958083832
-0.040262769230769234	-0.06334970059880239	0.04726862275449102	0.16690209580838322	0.17851620758483033	-0.13400898203592815	0.2902408383233533	-0.043451397205588826	-0.0021116566866267467	-0.24324660678642715
0.0022947692307692304	0.12946079840319363	-0.07000954091816368	-0.09746107784431138	0.0625375249500998	0.23959181636726548	0.14842922155688623	0.064161876247505	-0.057177165668662676	-0.051573153692614775
0.012099692307692308	0.2683428343313373	0.01673081836327345	-0.12832375249501	-0.09453724550898204	0.18111516966067864	-0.1757928143712575	0.08081147704590819	0.0022740918163672657	0.19532824351297406
0.01940123076923077	-0.10574526946107785	0.09567429141716567	0.22131786427145708	-0.03102510978043912	-0.35946894211576846	0.09666574850299402	0.12385678642714572	0.124262874251497	-0.07553233532934131
0.04109723076923077	-0.30521560878243514	0.08446626746506986	0.025989620758483035	0.11451676646706586	-0.21782550898203593	0.238071377245509	0.29603802395209583	0.06464918163672655	-0.21238393213572854
0.05277969230769231	-0.07943077844311378	-0.03914686626746507	-0.3212154690618762	0.05945125748502994	0.27532754491017963	-0.08456730538922155	0.21441437125748505	-0.06627353293413174	0.006091317365269461
0.04672984615384615	-0.16064834331337324	-0.12296339321357286	-0.021116566866267464	-0.013806986027944113	0.20515556886227546	-0.15309808383233534	-0.24811966067864272	-0.0188424750499002	0.16121686626746506
0.014811692307692307	-0.09973516966067865	-0.05945125748502994	0.3943112774451098	0.016893253493013974	-0.1945972854291417	0.14290778443113772	-0.3776616766467066	0.10558283433133732	0.23471876247504989
-0.03358707692307692	0.1609732135728543	0.014619161676646708	0.06822275449101796	0.06773544910179641	-0.08219217564870258	0.08684083832335329	0.1575620758483034	0.12832375249501	0.2672057884231537
-0.086784	0.15528798403193614	-0.06383700598802394	-0.16608992015968063	0.17413045908183633	0.42801656686626743	-0.1703525748502994	0.34355029940119763	0.0934001996007984	0.10477065868263473
-0.11140061538461538	-0.02663936127744511	-0.13157245508982035	0.18111516966067864	0.1868003992015968	0.27110423153692614	-0.03613293413173653	-0.15228293413173652	0.04808079840319361	-0.08365409181636727
-0.08469784615384615	-0.32080938123752495	-0.021116566866267464	0.3240580838323353	0.10785692614770459	-0.03232459081836327	0.07559497005988025	-0.372788622754491	0.10070978043912177	-0.012994810379241517
-0.04547815384615384	-0.24625165668662674	0.061400479041916166	0.0917758483033932	0.0029238323353293415	0.016243512974051896	-0.11432622754491018	0.20060738522954094	0.15122710578842316	-0.011370459081836327
-0.023364923076923075	0.009096367265469063	0.0022740918163672657	-0.04060878243512974	0.023715528942115767	0.03995904191616766	-0.07551377245508982	0.4617218562874251	0.01851760479041916	-0.1413185628742515
-0.01981846153846154	0.27289101796407184	-0.04223313373253493	0.2651753493013972	0.1338465469061876	0.07894347305389221	0.11940107784431138	-0.08609061876247505	-0.05928882235528942	-0.07512624750499002
-0.0016689230769230767	0.2038560878243513	0.041908263473053896	0.12345069860279441	0.04905540918163673	0.11971469061876247	-0.09581317365269461	-0.46253403193612774	-0.08073025948103793	-0.04791836327345309
0.03567323076923076	-0.09583672654690618	0.05149193612774451	0.05035489021956088	-0.07943077844311378	0.06367457085828343	-0.14128383233532935	-0.07268972055888223	-0.0727709381237525	-0.15715598802395211
0.06341907692307691	0.02680179640718563	-0.06351213572854292	0.14740988023952095	-0.04824323353293414	-0.046618882235528944	0.12260838323353293	0.4653766467065868	0.050842195608782434	-0.13238463073852297
0.09325107692307691	0.2022317365269461	0.02647692614770459	0.016243512974051896	0.11321728542914171	-0.012669940119760479	-0.0690991616766467	0.1729934131736527	-0.06221265469061876	-0.10639500998003992
0.061124307692307686	-0.08024295409181638	0.22724674650698604	-0.11329850299401198	0.11938982035928143	0.2046682634730539	-0.15740155688622753	-0.33502245508982037	-0.08868958083832335	-0.16527774451097807
-0.009387692307692307	-0.4899043512974052	0.17153149700598802	-0.06903493013972056	-0.012669940119760479	0.14700379241516967	0.125531497005988	-0.09218193612774452	0.19410998003992017	-0.15065858283433134
-0.03504738461538461	-0.07147145708582833	-0.006497405189620759	0.10233413173652695	-0.07569477045908184	-0.32552000000000003	0.08424251497005988	0.3642607784431138	0.08852714570858283	-0.11329850299401198
-0.031709538461538456	0.4663512574850299	0.03232459081836327	-0.29197714570858285	0.0071471457085828345	-0.29904307385229545	-0.0635777245508982	0.14537944111776446	-0.1190649500998004	0.03817225548902196
0.009387692307692307	0.15951129740518963	0.15057736526946106	0.41705219560878243	0.16016103792415168	0.08982662674650697	0.029434131736526946	-0.25461706586826344	0.11126806387225549	0.188424750499002
0.03859384615384615	-0.09291289421157684	0.07975564870259481	0.24081007984031935	0.15106467065868262	0.0027613972055888225	0.06369952095808383	-0.08690279441117765	0.2546982834331337	0.10639500998003992
0.05069353846153846	0.13595820359281438	-0.05896395209580839	-1.1666903193612777	0.07439528942115768	-0.22334830339321357	0.034955568862275445	0.09624281437125749	-0.03524842315369261	0.07228363273453094
0.06738276923076922	0.20483069860279443	-0.03281189620758483	-0.810957385229541	0.07683181636726547	-0.11289241516966068	0.005359041916167665	-0.07918712574850299	-0.05798934131736527	0.12223243512974052
0.06613107692307692	0.10006003992015969	0.07764399201596807	1.675518363273453	0.11354215568862275	0.1474910978043912	-0.0652422754491018	-0.20669870259481038	0.3091140518962076	0.11492285429141716
0.084072	-0.010070978043912176	0.01705568862275449	0.9023271457085829	0.12734914171656686	0.03719764471057884	0.0885459880239521	-0.004873053892215568	0.16665844311377245	0.08771497005988023
0.09763200000000001	-0.274515369261477	-0.031999720558882234	-2.541297604790419	0.12458774451097805	-0.10168439121756487	0.2135091017964072	0.1100498003992016	-0.1689325349301397	0.039796606786427144
0.073224	-0.16730818363273453	0.012994810379241517	0.28872844311377244	0.01575620758483034	0.05360359281437126	-0.005074850299401198	-0.27167275449101796	0.010070978043912176	0.19573433133732535
0.008136	0.42687952095808385	-0.02355309381237525	2.7658641716566867	-0.06935980039920159	0.11224267465069859	0.003491497005988024	-0.3147180638722555	0.2655814371257485	0.4223313373253493
-0.06258461538461538	0.5509799600798403	-0.02988806387225549	-0.3423320359281437	0.08544087824351297	-0.01104558882235529	0.2483022754491018	0.10395848303393214	0.010720718562874251	0.12182634730538922
-0.08636676923076922	-0.07179632734530939	0.046618882235528944	-2.2619091816367267	0.1474910978043912	0.03248702594810379	0.062765748502994	-0.02030439121756487	-0.2897842714570858	-0.2229422155688623
-0.06529661538461538	-0.32357077844311377	0.03914686626746507	0.9145097804391218	-0.04158339321357285	0.2740280638722555	-0.10328335329341318	-0.1575620758483034	0.0934001996007984	-0.08040538922155689
-0.021278769230769233	0.21896255489021957	-0.03459868263473054	1.8436387225548903	-0.05441576846307385	0.15122710578842316	0.07847748502994012	0.35004770459081835	0.30683996007984027	0.06456796407185628
0.014185846153846153	0.24543948103792415	0.01721812375249501	-1.168720758483034	0.050679760479041915	-0.013319680638722554	0.029758922155688625	0.5335994011976047	-0.11484163672654692	-0.06538013972055888
0.028371692307692306	-0.4190826347305389	0.094212375249501	-0.3963417165668663	0.06984710578842315	0.02842614770459082	-0.1063688622754491	-0.024365269461077844	-0.13839473053892215	-0.29116497005988023
0.03275261538461539	-0.4434479041916167	0.014781596806387225	0.6176595808383234	0.05798934131736527	-0.002598962075848303	0.024602874251497004	-0.021522654690618762	0.1491154491017964	-0.20954131736526946
0.048816000000000005	0.1911861477045908	-0.07358311377245509	-0.22943962075848304	0.07244606786427145	0.10655744510978044	0.1241511377245509	0.6619231536926148	0.026314491017964074	0.14659770459081836
0.07697907692307693	0.26688091816367265	0.02680179640718563	-0.1246689620758483	-0.003411137724550898	0.04856810379241517	-0.03958383233532934	0.49014800399201597	-0.11565381237524949	0.08243582834331337
0.0771876923076923	-0.07699425149700599	0.04515696606786427	0.9421237524950099	-0.04093365269461078	-0.3580070259481038	-0.08744982035928144	-0.21563263473053892	0.043207744510978044	-0.23025179640718563
0.028163076923076923	0.0651364870259481	-0.05945125748502994	-0.48121407185628745	0.30018011976047904	-0.22123664670658683	0.14859161676646707	0.2724849301397205	0.16584626746506986	-0.11411067864271457
-0.030040615384615384	-0.030862674650698602	-0.0019492215568862276	-1.3827290419161677	0.10915640718562873	0.2676930938123752	0.021070778443113773	0.9827325349301397	0.03005049900199601	-0.06538013972055888
-0.06425353846153846	-0.16470922155688622	0.1421307385229541	1.3242523952095808	-0.2912461876247505	0.0745577245508982	-0.2228062275449102	0.39268692614770456	-0.07959321357285429	-0.01421307385229541
-0.0717636923076923	0.23098275449101796	0.13806986027944113	1.0282143712574852	0.15626259481037924	-0.17169393213572853	0.08456730538922155	-0.640400499001996	0.18631309381237524	0.16730818363273453
-0.05027630769230769	0.2793884231536926	0.030700239520958083	-1.485469261477046	0.36531660678642713	-0.1275115768463074	0.22345580838323353	-0.8336983033932136	0.14294291417165667	-0.002030439121756487
-0.04088861538461538	0.02014195608782435	0.050517325349301395	-0.9965395209580838	-0.1250750499001996	-0.06903493013972056	-0.16129904191616767	0.10111586826347305	-0.2028814770459082	-0.1275115768463074
-0.05382276923076923	-0.1302729740518962	0.05961369261477046	1.6393765469061876	-0.1439175249500998	0.22627213572854293	-0.06406491017964072	0.3484233532934132	-0.10038491017964071	0.31349980039920156
-0.04985907692307692	0.10444578842315369	-0.009908542914171658	0.7768460079840319	0.2902715768463074	0.17575481037924154	0.2990507784431138	-0.5713655688622754	0.15821181636726545	0.5112645708582835
-0.017523692307692306	0.3407889021956088	0.027126666666666667	-1.6751122754491017	0.07293337325349301	-0.2834493013972056	-0.011611257485029941	-0.9945090818363274	0.05896395209580839	-0.19410998003992017
0.03024923076923077	0.10834423153692616	0.07715668662674652	-0.3171545908183633	-0.1405063872255489	-0.13238463073852297	-0.1575639520958084	-0.23390658682634732	-0.1483032734530938	-0.24487095808383233
0.078648	-0.08885201596806389	-0.04466966067864271	1.1309545908183634	0.37944846307385227	0.3105759680638723	0.11956347305389221	0.5920760479041917	-0.019492215568862273	0.3171545908183633
0.10222153846153846	-0.0669232734530938	-0.008933932135728542	0.24446487025948105	0.08300435129740519	0.15382606786427147	0.06304994011976048	0.019898303393213572	0.10119708582834332	0.04994880239520958
0.06571384615384615	-0.06026343313373254	0.18403900199600798	-0.7654755489021956	-0.6765423153692615	-0.26655604790419163	-0.14855101796407186	-0.7520746506986028	0.014781596806387225	-0.24811966067864272
0.009596307692307692	-0.0436950499001996	0.05587768463073852	0.11370459081836327	0.10087221556886228	-0.28507365269461077	0.07510778443113773	-0.218475249500998	-0.07845616766467066	0.10233413173652695
-0.017523692307692306	0.026314491017964074	-0.1565874650698603	0.4856810379241517	0.88267249500998	0.04873053892215569	0.19467125748502995	0.5457820359281437	0.012020199600798403	0.10761327345309381
-0.012516923076923077	-0.08885201596806389	-0.011532894211576846	-0.19410998003992017	-0.2261097005988024	0.08446626746506986	-0.05951784431137725	0.3407076846307385	0.08868958083832335	-0.05604011976047904
0.0025033846153846152	-0.13222219560878243	0.1431053493013972	0.059694910179640716	-0.8121756487025947	-0.11013101796407185	0.042628742514970064	-0.10558283433133732	0.010070978043912176	0.1868003992015968
0.013142769230769229	-0.0032487025948103793	-0.13530846307385228	0.094212375249501	0.6364208383233533	-0.09437481037924152	0.1372645508982036	0.07309580838323354	0.02322822355289421	0.05482185628742515
0.028163076923076923	-0.07244606786427145	-0.19719624750499004	-0.06619231536926148	0.6729687425149701	0.054578203592814366	0.008363353293413173	0.5104523952095809	0.1046082235528942	-0.38497125748502997
0.049233230769230765	-0.21132810379241518	0.17201880239520956	-0.09786716566866267	-0.5833045508982035	0.08446626746506986	0.004100479041916167	0.45847315369261477	0.04548183632734531	-0.1559377245508982
0.09930092307692308	-0.10070978043912177	0.1918358882235529	0.413803493013972	-0.18046542914171657	0.0	0.11493520958083833	0.2042621756487026	-0.010395848303393213	0.3013171656686627
0.15374953846153847	0.10347117764471057	-0.09957273453093812	0.012994810379241517	0.3830220359281437	-0.04580670658682635	0.04254754491017964	0.12223243512974052	0.039309301397205586	-0.13847594810379243
0.17440246153846153	0.1697447105788423	-0.12182634730538922	-0.36507295409181634	-0.043207744510978044	-0.08787740518962077	-0.03369700598802395	0.05197924151696607	-0.008933932135728542	-0.4775592814371257
0.12808984615384614	0.28231225548902195	0.08576574850299401	0.4227374251497006	-0.13124758483033933	-0.012182634730538922	0.03552395209580839	0.10111586826347305	0.028751017964071857	0.14294291417165667
0.02858030769230769	0.2365055489021956	0.0779688622754491	0.3557329341317365	0.3422508183632734	0.08803984031936128	0.05030191616766467	0.12304461077844311	0.002598962075848303	0.4276104790419162
-0.04944184615384615	0.022578483033932135	-0.06091317365269461	-0.14253682634730538	0.03963417165668663	0.09031393213572854	-0.0165237125748503	-0.0016243512974051897	0.0056852295409181635	-0.1100498003992016
-0.0826116923076923	0.018030299401197606	-0.020791696606786425	-0.3078145708582834	-0.312687624750499	0.028913453093812373	-0.13722395209580837	-0.23025179640718563	0.10980614770459082	-0.17664820359281438
-0.07364123076923076	0.0787810379241517	0.034923552894211576	0.20994740518962077	0.2582718562874251	0.11224267465069859	0.030124311377245507	-0.19614041916167665	-0.03102510978043912	0.057664471057884234
-0.05924676923076923	-0.016081077844311377	0.010070978043912176	0.22822135728542914	0.3032663872255489	0.1593488622754491	0.11083473053892215	-0.06334970059880239	-0.043857485029940114	-0.022334830339321356
-0.044435076923076924	-0.15447580838323352	0.055065508982035924	-0.16324730538922155	-0.18176491017964072	-0.06481161676646706	-0.07510778443113773	-0.2538048902195609	0.0916134131736527	-0.016649600798403195
-0.01043076923076923	-0.07407041916167664	0.00471061876247505	-0.2318761477045908	-0.16682087824351297	-0.0737455489021956	-0.0023953293413173653	-0.3671033932135728	0.006659840319361277	0.0008121756487025948
0.027745846153846152	0.07910590818363272	-0.10785692614770459	0.16121686626746506	0.2740280638722555	0.06237508982035928	0.17092095808383234	-0.13847594810379243	-0.09226315369261477	-0.05725838323353293
0.08052553846153847	0.0027613972055888225	0.028588582834331338	0.3691338323353293	0.20515556886227546	0.04824323353293414	0.05087029940119761	0.029238323353293415	0.008446626746506987	-0.11167415169660679
0.11703323076923078	-0.09372506986027944	0.10006003992015969	-0.2501500998003992	-0.1525265868263473	-0.14570431137724552	-0.03848766467065868	-0.1697447105788423	0.04223313373253493	0.15878033932135727
0.0934596923076923	0.007309580838323354	-0.08008051896207584	-0.26476926147704594	0.13579576846307384	-0.0021116566866267467	0.05866526946107784	-0.17705429141716567	-0.008446626746506987	0.19492215568862276
0.028163076923076923	0.007959321357285429	-0.15967373253493014	0.22172395209580836	0.26915500998003994	0.14927788423153693	0.02878455089820359	0.20101347305389222	-0.05896395209580839	-0.11776546906187624
-0.05090215384615384	-0.1697447105788423	0.05587768463073852	0.33583463073852293	-0.060588303393213576	-0.050192455089820356	-0.010149700598802396	0.365885129740519	-0.04548183632734531	-0.11086197604790418
-0.09950953846153845	-0.23553093812375248	0.1577245109780439	-0.16405948103792414	-0.06935980039920159	-0.15398850299401198	0.019731017964071857	0.0625375249500998	0.14684135728542913	0.1396942115768463
-0.09429415384615383	-0.14278047904191618	-0.09859812375249502	-0.13076027944111776	0.1798156886227545	-0.03914686626746507	0.04250694610778443	-0.09543063872255489	0.06334970059880239	0.22253612774451098
-0.07531015384615385	0.03102510978043912	-0.16389704590818363	0.30050499001996006	0.03963417165668663	0.16227269461077845	0.06211616766467066	0.16690209580838322	-0.09063880239520958	-0.0016243512974051897
-0.06529661538461538	0.09047636726546907	0.049380279441117766	0.26923622754491017	0.008446626746506987	-0.21636359281437123	-0.02212634730538922	0.2330944111776447	0.055065508982035924	0.017461776447105788
-0.04756430769230769	-0.22042447105788424	0.05522794411177645	0.06334970059880239	0.15853668662674653	0.035085988023952096	-0.05302203592814372	-0.0467000998003992	0.06724814371257484	0.1855821357285429
-0.011265230769230769	0.006010099800399201	-0.14814083832335329	-0.10395848303393214	0.00779688622754491	0.5363607984031936	0.023872095808383235	-0.08081147704590819	0.06481161676646706	0.05644620758483034
0.0448523076923077	0.7569477045908183	-0.019329780439121758	0.017461776447105788	0.08202974051896207	-0.10996858283433134	-0.072834251497006	0.23106397205588824	0.11451676646706586	0.001218263473053892
0.08594953846153845	0.5500053493013972	0.2636322155688623	0.19207954091816365	0.10395848303393214	-0.4504326147704591	-0.1317431137724551	0.1900491017964072	0.019817085828343316	0.08852714570858283
0.09074769230769231	0.024365269461077844	0.12198878243512974	0.17583602794411177	0.01705568862275449	0.2699671856287425	0.003004311377245509	-0.10517674650698602	0.064161876247505	-0.024365269461077844
0.06070707692307692	-0.10915640718562873	-0.1413185628742515	-0.29197714570858285	0.061725349301397205	0.48113285429141717	0.06540467065868263	-0.1405063872255489	0.05620255489021956	-0.02842614770459082
0.008970461538461538	-0.14944031936127744	0.03394894211576846	-0.16730818363273453	0.06432431137724551	-0.5287263473053893	-0.07535137724550899	0.03329920159680639	-0.10444578842315369	0.015025249500998004
-0.017523692307692306	0.0753699001996008	0.24478974051896207	0.31674850299401197	0.05604011976047904	-0.6442177245508982	-0.09658455089820359	0.08121756487025948	-0.054578203592814366	-0.06903493013972056
-0.020652923076923076	0.2730534530938124	-0.08917688622754491	0.24608922155688623	-0.023715528942115767	0.2780889421157685	0.0466074251497006	-0.03939051896207585	-0.011695329341317366	-0.07431407185628743
-0.017315076923076923	-0.3942300598802395	-0.22724674650698604	-0.21644481037924151	0.0523041117764471	0.5197924151696607	0.0818065868263473	0.023147005988023953	-0.06854762475049901	-0.07147145708582833
-0.013560000000000001	-0.7533741317365269	0.08885201596806389	-0.31431197604790423	0.07764399201596807	-0.18290195608782436	-0.05716311377245509	0.06497405189620759	0.0071471457085828345	-0.12182634730538922
-0.006675692307692307	0.45936654690618767	0.1575620758483034	0.24324660678642715	-0.06351213572854292	-0.41583393213572856	-0.07486419161676647	-0.02802005988023952	0.13352167664670658	-0.18152125748502995
0.01668923076923077	0.6984710578842316	-0.019817085828343316	0.297662375249501	-0.07065928143712576	0.15788694610778442	0.1321897005988024	0.036953992015968065	0.07650694610778443	-0.01705568862275449
0.05111076923076923	-0.5789188023952097	-0.057502035928143715	0.011370459081836327	0.004873053892215568	0.28507365269461077	0.13848251497005987	0.16162295409181637	0.011208023952095808	0.07634451097804391
0.10159569230769232	-0.5409089820359282	0.04353261477045908	-0.14659770459081836	0.015106467065868262	0.09697377245508981	0.04299413173652695	0.040202694610778446	0.023715528942115767	-0.04994880239520958
0.15208061538461537	0.41973237524950097	0.0890144510978044	0.19086127744510978	-0.0471061876247505	-0.1900491017964072	0.0410859880239521	-0.08202974051896207	0.0745577245508982	-0.02842614770459082
0.13914646153846155	0.1447297005988024	0.06676083832335329	0.35289031936127746	0.08511600798403193	-0.19329780439121758	0.12484131736526947	0.06659840319361278	0.14521700598802395	0.07756277445109781
0.07301538461538462	-0.3562202395209581	-0.002598962075848303	0.11329850299401198	0.16519652694610779	0.22968327345309383	0.043278323353293416	0.09543063872255489	0.05539037924151697	0.06903493013972056
-0.0012516923076923076	-0.005035489021956088	-0.0779688622754491	-0.18314560878243513	0.04077121756487026	0.3922808383233533	-0.039015449101796405	-0.06578622754491018	0.032162155688622754	-0.06456796407185628
-0.04985907692307692	-0.025502315369261477	-0.03248702594810379	-0.19370389221556886	-0.038497125748502996	0.06935980039920159	-0.023750299401197605	-0.06578622754491018	0.12653696606786427	-0.03248702594810379
-0.06487938461538462	-0.14619161676646708	0.20158199600798402	0.2022317365269461	0.11549137724550898	-0.22302343313373255	-0.059883233532934135	0.13238463073852297	0.12231365269461078	0.06781666666666666
-0.08115138461538463	0.4250927345309381	0.19394754491017963	0.05116706586826347	0.21896255489021957	0.1046082235528942	-0.020461796407185626	0.14659770459081836	0.024690139720558883	0.04791836327345309
-0.08031692307692308	0.4239556886227545	-0.15301389221556885	-0.14294291417165667	-0.012507504990019961	0.44166111776447103	0.0029231137724550897	-0.11735938123752494	-0.02793884231536926	0.028832235528942117
-0.07343261538461537	-0.12036443113772455	-0.0805678243512974	-0.16040469061876247	-0.02663936127744511	0.13709524950099802	0.01579293413173653	-0.1599986027944112	-0.036223033932135724	0.0016243512974051897
-0.058829538461538454	0.17754159680638723	0.28474878243512974	0.19329780439121758	0.2218863872255489	-0.2925456686626746	-0.07230646706586827	0.1271054890219561	0.08576574850299401	-0.02639570858283433
-0.005424	0.41989481037924153	0.1497651896207585	0.1417246506986028	0.158699121756487	-0.042395568862275454	-0.04356251497005988	0.15837425149700599	0.12881105788423153	-0.021116566866267464
0.06362769230769232	-0.13465872255489023	-0.16682087824351297	-0.30943892215568863	-0.09469968063872256	0.3378650698602794	0.0411265868263473	-0.061725349301397205	-0.02842614770459082	0.005279141716566866
0.08177723076923075	-0.3242205189620758	0.005360359281437126	-0.039796606786427144	0.12458774451097805	0.038659560878243515	-0.02342550898203593	0.013806986027944113	0.08073025948103793	-0.08527844311377245
0.042348923076923076	0.15528798403193614	0.2584342914171657	0.16608992015968063	0.2584342914171657	-0.2793884231536926	-0.05371221556886228	0.23065788423153694	0.18436387225548903	-0.06497405189620759
-0.0016689230769230767	0.16276000000000002	0.023715528942115767	0.015837425149700598	-0.08527844311377245	-0.17607968063872256	0.034630778443113776	0.1539072854291417	-0.046294011976047905	0.09380628742514971
-0.052153846153846155	-0.31479928143712577	-0.21100323353293413	-0.3403015968063872	-0.03719764471057884	-0.0011370459081836328	0.07405221556886228	-0.09218193612774452	-0.08885201596806389	0.03289311377245509
-0.07113784615384615	0.05928882235528942	-0.022903353293413174	0.03939051896207585	0.28458634730538923	-0.07244606786427145	-0.003938083832335329	-0.10233413173652695	0.0445072255489022	-0.03614181636726547
-0.06905169230769231	0.45286914171656684	0.09063880239520958	0.361824251497006	0.08300435129740519	-0.2251350898203593	0.10044143712574849	0.024771357285429143	-0.02339065868263473	0.03857834331337326
-0.07969107692307692	-0.12881105788423153	-0.03784738522954092	-0.0917758483033932	-0.15155197604790419	-0.13043540918163674	0.13949748502994014	0.02639570858283433	-0.0805678243512974	-0.033705289421157685
-0.0609156923076923	-0.3219464271457086	-0.007634451097804391	-0.2022317365269461	0.0968113373253493	0.03118754491017964	0.0813194011976048	-0.051573153692614775	-0.08170487025948103	-0.13888203592814372
-0.03692492307692308	0.08641548902195609	0.05490307385229541	0.12629331337325347	0.07845616766467066	0.12962323353293412	0.10742443113772455	-0.008933932135728542	0.10379604790419161	-0.05888273453093812
0.00855323076923077	-0.02062926147704591	-0.013806986027944113	0.4592853293413174	-0.15626259481037924	0.08950175648702595	0.15025616766467065	0.0475122754491018	0.20336878243512974	-0.025583532934131736
0.06321046153846153	-0.24527704590818364	0.05555281437125748	-0.07472015968063872	-0.02793884231536926	-0.08446626746506986	0.14376035928143713	-0.012994810379241517	-0.007959321357285429	0.016243512974051896
0.07739630769230768	0.046131576846307386	0.18712526946107785	-0.20751087824351297	0.10395848303393214	-0.01413185628742515	0.033778203592814374	0.08202974051896207	0.03898443113772455	0.09218193612774452
0.07405846153846153	0.08479113772455091	0.027289101796407183	0.1246689620758483	-0.08576574850299401	0.12946079840319363	0.029515329341317367	0.04263922155688622	0.19508459081836327	0.01868003992015968
0.024199384615384616	-0.05539037924151697	-0.19151101796407186	0.1738055888223553	-0.10054734530938123	0.10054734530938123	0.09804610778443114	-0.16568383233532935	0.0	0.0621314371257485
-0.014811692307692307	0.1738055888223553	0.04109608782435129	0.10314630738522955	0.17023201596806387	0.02387796407185629	0.11120011976047904	-0.03005049900199601	-0.08609061876247505	0.19451606786427145
-0.020652923076923076	0.23049544910179642	0.12539992015968063	-0.1096437125748503	0.18273952095808382	-0.08527844311377245	-0.055823353293413175	0.1555316367265469	0.1405063872255489	-0.011776546906187626
-0.016480615384615385	-0.041908263473053896	-0.24787600798403192	0.09136976047904191	0.012345069860279442	-0.05214167664670659	-0.1224865868263473	0.05847664670658683	0.07991808383233533	-0.20872914171656684
-0.0002086153846153846	-0.04060878243512974	-0.18809988023952096	0.040202694610778446	0.06269996007984031	0.2319573652694611	-0.002801317365269461	-0.024365269461077844	-0.08430383233532934	-0.07593842315369262
-0.016480615384615385	0.14684135728542913	0.2261097005988024	0.13076027944111776	0.17185636726546907	0.16422191616766468	-0.12480071856287424	0.05197924151696607	-0.09080123752495009	0.02071047904191617
-0.020027076923076922	0.07845616766467066	0.15138954091816367	0.07309580838323354	0.05880151696606786	-0.3846463872255489	-0.1690534131736527	0.02842614770459082	0.050517325349301395	-0.046294011976047905
-0.01043076923076923	-0.07959321357285429	-0.21035349301397205	-0.02639570858283433	0.015268902195608782	-0.1814400399201597	0.0033697005988023955	-0.08852714570858283	0.08186730538922156	-0.13116636726546907
0.007510153846153846	-0.0282637125748503	-0.020954131736526948	0.001218263473053892	0.08674035928143713	0.3573572854291417	0.037432095808383234	-0.03329920159680639	-0.10607013972055888	0.061725349301397205
0.031709538461538456	0.026314491017964074	0.24836331337325349	0.10070978043912177	0.06887249500998004	0.021603872255489022	0.06942395209580837	0.13279071856287425	-0.11061832335329341	0.19329780439121758
0.02795446153846154	-0.04125852295409182	-0.04824323353293414	0.22253612774451098	0.06383700598802394	-0.35508319361277446	0.1435979640718563	0.1080193612774451	0.06042586826347305	-0.05035489021956088
0.011056615384615385	0.10249656686626746	-0.13205976047904192	-0.27613972055888225	0.08511600798403193	0.005197924151696606	0.061141796407185624	-0.0475122754491018	0.1440799600798403	-0.0779688622754491
-0.016063384615384615	0.06822275449101796	0.24966279441117764	0.32243373253493013	0.05246654690618762	0.30748970059880243	-0.039015449101796405	0.01908612774451098	0.00925880239520958	0.0458879241516966
-0.025033846153846153	-0.13888203592814372	0.18306439121756488	0.5664925149700599	0.02647692614770459	-0.0222536127744511	0.1932097005988024	0.07553233532934131	-0.024202834331337325	-0.06619231536926148
-0.015646153846153844	-0.145541876247505	-0.23731772455089822	-0.9668951097804391	0.08040538922155689	-0.23569337325349302	0.20173544910179642	-0.09624281437125749	0.016893253493013974	-0.05279141716566866
-0.007927384615384614	-0.034923552894211576	0.02014195608782435	-1.2462835329341317	-0.0016243512974051897	0.025502315369261477	-0.0614259880239521	-0.11126806387225549	0.08349165668662675	0.12832375249501
-0.011891076923076923	0.09323776447105789	0.2702920558882236	1.5873973053892214	-0.011532894211576846	0.17445532934131736	0.12886059880239523	0.0929941117764471	0.03963417165668663	0.08893323353293413
-0.035464615384615386	0.06935980039920159	-0.1772167265469062	1.3165367265469063	0.1893993612774451	-0.1002224750499002	0.27607185628742514	0.08974540918163673	-0.13319680638722556	0.009746107784431137
-0.034630153846153845	-0.03459868263473054	-0.19313536926147704	-2.4653591816367264	0.08267948103792415	-0.09437481037924152	0.020989580838323356	-0.09786716566866267	-0.042720439121756486	0.05604011976047904
-0.0043809230769230765	-0.09697377245508981	0.312687624750499	-0.43451397205588826	-0.0865779241516966	0.2551855888223553	-0.16828203592814373	-0.030862674650698602	0.09713620758483034	0.02802005988023952
0.029414769230769227	0.030537804391217564	0.10590770459081836	2.9027157684630738	0.09827325349301397	0.1474910978043912	0.07872107784431137	0.1088315369261477	0.0779688622754491	-0.0032487025948103793
0.059872615384615385	0.14505457085828344	-0.41778315369261476	-0.006497405189620759	0.15106467065868262	-0.09908542914171657	0.04275053892215569	0.002436526946107784	-0.006172534930139721	0.07065928143712576
0.059664	-0.042720439121756486	0.0222536127744511	-2.6720578842315366	-0.09372506986027944	0.05636499001996008	-0.18289760479041917	-0.11492285429141716	-0.0022740918163672657	0.09705499001996008
0.04401784615384615	-0.14375508982035928	0.42964091816367267	0.6635475049900199	-0.09388750499001995	0.1772167265469062	-0.09366143712574851	0.02071047904191617	0.031674850299401196	0.15065858283433134
0.027120000000000002	-0.008121756487025948	-0.19995764471057884	2.240792614770459	0.0368727744510978	-0.14700379241516967	0.0538340119760479	0.1088315369261477	0.0022740918163672657	0.17583602794411177
-0.0050067692307692304	0.21815037924151698	-0.4817825948103792	-0.8540026946107785	-0.015431337325349301	-0.21636359281437123	0.0487185628742515	-0.11735938123752494	-0.061562914171656685	0.143349001996008
-0.009804923076923077	0.2040185229540918	0.20677992015968066	-0.7898408183632735	-0.0019492215568862276	0.07699425149700599	-0.14095904191616768	-0.16852644710578843	-0.03394894211576846	0.2196935129740519
-0.013142769230769229	-0.16600870259481038	0.3315300998003992	1.0704475049900202	0.04223313373253493	0.06286239520958083	0.022735329341317365	0.12345069860279441	-0.005035489021956088	0.10477065868263473
-0.03024923076923077	-0.07163389221556887	-0.364341996007984	0.043857485029940114	-0.012669940119760479	-0.2028814770459082	0.06337473053892216	0.21197784431137726	-0.042395568862275454	-0.1900491017964072
-0.027120000000000002	0.16016103792415168	-0.25486071856287423	-0.40649391217564873	0.06042586826347305	-0.15837425149700599	-0.11111892215568862	-0.04548183632734531	0.04645644710578842	-0.27289101796407184
-0.0035464615384615383	0.07683181636726547	0.4527067065868264	1.0123769461077845	0.10347117764471057	0.1747801996007984	-0.10498850299401197	-0.055634031936127745	0.05685229540918164	-0.08730888223552895
0.06133292307692308	-0.10233413173652695	0.28247469061876246	-0.21522654690618762	-0.003736007984031936	0.08202974051896207	0.12086263473053892	0.15959251497005986	-0.007959321357285429	-0.05197924151696607
0.11056615384615384	-0.10444578842315369	-0.29189592814371257	-1.372576846307385	0.11695329341317366	-0.19573433133732535	0.05781269461077844	0.05685229540918164	0.0188424750499002	-0.3244641716566866
0.11327815384615383	-0.24901305389221556	0.004548183632734531	0.810957385229541	0.19167345309381237	-0.10298387225548902	-0.16316658682634733	-0.09827325349301397	0.06448674650698603	-0.3362407185628743
0.07614461538461538	-0.5387973253493015	0.39276814371257485	1.2393800399201595	0.11061832335329341	0.23163249500998004	0.08980455089820359	-0.017867864271457083	0.050679760479041915	0.027207884231536927
0.028788923076923077	0.4440976447105789	0.0017867864271457086	-1.203238223552894	0.15512554890219563	0.16405948103792414	0.12236479041916168	0.14781596806387226	0.03264946107784431	-0.06903493013972056
0.018775384615384614	1.0563156487025949	-0.22887109780439122	-1.3575515968063872	0.18728770459081834	-0.11727816367265469	-0.11538179640718563	0.13157245508982035	0.0856033133732535	-0.5076097804391217
0.03358707692307692	0.1994703393213573	0.1302729740518962	1.3624246506986029	0.13303437125748502	0.07715668662674652	-0.19605161676646704	-0.019898303393213572	0.0890144510978044	-0.3329920159680639
0.04568676923076923	-0.15350119760479042	0.2831244311377245	1.1508528942115768	0.04077121756487026	0.3263321756487026	0.03775688622754491	0.033705289421157685	0.03005049900199601	0.06700449101796407
0.019609846153846155	-0.012669940119760479	-0.08755253493013972	-1.4497335329341319	0.06903493013972056	0.07325824351297405	0.04762239520958084	0.1401002994011976	0.06935980039920159	0.24446487025948105
0.003755076923076923	-0.43581345309381236	-0.1224760878243513	-0.8414139720558882	0.061562914171656685	-0.1807902994011976	-0.10226838323353293	0.09096367265469062	0.07423285429141717	0.391874750499002
0.011891076923076923	-0.23829233532934133	0.218475249500998	1.3165367265469063	-0.13774499001996007	-0.0222536127744511	-0.057690898203592814	0.013806986027944113	-0.07520746506986029	0.32162155688622757
0.040262769230769234	0.45124479041916166	0.07082171656686627	0.5932943113772455	-0.12182634730538922	-0.03589816367265469	0.10925137724550898	0.0	-0.04921784431137724	0.1530951097804391
0.07510153846153846	-0.6408065868263473	-0.24820087824351297	-0.9494333333333332	0.1216639121756487	-0.10347117764471057	0.1199288622754491	0.0787810379241517	0.07098415169660678	0.4726862275449102
0.06821723076923077	-0.6360959680638723	0.04678131736526946	0.0004060878243512974	0.06952223552894213	-0.007309580838323354	-0.11379844311377245	0.14862814371257485	0.04337017964071856	0.5754264471057884
0.05298830769230769	1.3829726946107785	0.21831281437125746	0.8535966067864271	-0.1054203992015968	0.21441437125748505	0.046079640718562874	0.06538013972055888	-0.02209117764471058	-0.05279141716566866
0.019609846153846155	0.7044811576846307	-0.18127760479041916	-0.004873053892215568	0.006822275449101796	0.11614111776447106	0.15326047904191617	-0.008933932135728542	0.10395848303393214	-0.1096437125748503
-0.0002086153846153846	-1.1516650698602793	-0.050030019960079844	-0.2952258483033932	-0.025015009980039922	-0.34387516966067866	0.08188778443113771	0.009746107784431137	0.14294291417165667	0.3646668662674651
0.003963692307692307	-0.23683041916167666	0.3248702594810379	0.38618952095808384	-0.16276000000000002	-0.2577845508982036	0.022978922155688624	-0.019898303393213572	-0.08625305389221556	0.22619091816367265
0.002086153846153846	0.8261450698602795	0.04840566866267465	0.24081007984031935	-0.028751017964071857	0.17348071856287425	0.0567977245508982	-0.16121686626746506	0.06741057884231537	-0.18517604790419162
0.006258461538461538	-0.3510223153692615	-0.2974187225548902	-0.2996928143712575	0.12799888223552894	0.008933932135728542	0.08907377245508982	-0.2022317365269461	0.18452630738522954	-0.15187684630738524
-0.014185846153846153	-0.8316678642714571	0.11013101796407185	0.19492215568862276	0.15512554890219563	-0.5495180439121756	0.015386946107784431	-0.07634451097804391	-0.111430499001996	-0.05725838323353293
-0.027745846153846152	0.20986618762475048	0.37668706586826345	0.248525748502994	0.12734914171656686	-0.2038560878243513	-0.016929700598802395	0.012994810379241517	-0.07731912175648703	-0.2176630738522954
-0.01981846153846154	0.2105159281437126	-0.20645504990019958	-0.36872774451097806	0.08625305389221556	0.49672662674650697	0.057893892215568864	0.008933932135728542	0.14359265469061877	-0.32568243512974054
0.009596307692307692	-0.14083125748502995	-0.2746778043912176	-0.17096297405189623	0.03638546906187625	0.36011868263473057	0.09041353293413174	-0.03614181636726547	0.06903493013972056	-0.3748190618762475
0.03859384615384615	0.6295985628742515	0.32080938123752495	0.25664750499002	0.024527704590818364	-0.14505457085828344	-0.18910922155688623	0.057664471057884234	-0.11094319361277445	-0.45116357285429143
0.02524246153846154	0.34371273453093815	0.22221125748502993	-0.06131926147704591	0.00471061876247505	-0.07991808383233533	0.06536407185628743	0.10639500998003992	-0.04645644710578842	-0.22943962075848304
0.007927384615384614	-0.6164413173652694	-0.35768215568862277	-0.3642607784431138	0.14115612774451097	0.34501221556886225	0.1980003592814371	0.06091317365269461	0.23179493013972055	0.0637557884231537
-0.014811692307692307	0.2702920558882236	-0.12068930139720559	-0.03451746506986028	0.21912499001996008	0.2105159281437126	-0.16791664670658685	0.1539072854291417	0.06026343313373254	-0.12020199600798404
-0.027328615384615382	0.6011724151696607	0.33867724550898204	0.16365339321357286	0.019492215568862273	-0.09486211576846307	-0.03597053892215569	0.32040329341317364	-0.23845477045908184	-0.18923692614770457
-0.010639384615384617	-0.5196299800399202	-0.06562379241516966	-0.025583532934131736	0.010720718562874251	-0.00925880239520958	0.2245519760479042	0.19898303393213573	0.16162295409181637	0.2542109780439122
0.005841230769230769	-0.5243405988023951	-0.34387516966067866	-0.18314560878243513	0.2038560878243513	0.14602918163672654	-0.004628263473053893	-0.2700484031936128	0.32714435129740516	0.3240580838323353
0.011891076923076923	0.4215191616766467	0.1507398003992016	0.1372576846307385	0.17088175648702594	0.09404994011976048	-0.23600083832335328	-0.20751087824351297	-0.061562914171656685	-0.05928882235528942
-0.010013538461538461	0.40186451097804393	0.2836117365269461	0.30740848303393215	0.019654650698602793	0.07780642714570858	0.10389233532934132	0.4564427145708583	-0.04466966067864271	0.1599986027944112
-0.017523692307692306	-0.3890321357285429	-0.1721812375249501	-0.07106536926147705	0.17770403193612777	0.11874007984031935	0.16641449101796407	0.3666973053892216	0.16600870259481038	0.4844627744510978
0.01814953846153846	0.004060878243512974	-0.13693281437125748	-0.24284051896207584	0.23618067864271458	-0.07342067864271457	-0.07315904191616766	-0.5664925149700599	0.06221265469061876	0.22497265469061875
0.048816000000000005	0.3986158083832335	0.24446487025948105	0.2663936127744511	-0.04824323353293414	-0.2319573652694611	-0.12829221556886228	-0.5222289421157684	-0.09908542914171657	0.12994810379241517
0.06425353846153846	-0.0497051497005988	0.11662842315369261	0.4572548902195609	-0.010558283433133732	-0.049380279441117766	0.1271554491017964	0.35045379241516966	-0.08998906187624751	0.17867864271457085
0.04276615384615385	0.02517744510978044	-0.22740918163672655	-0.25949011976047903	0.3019669061876248	0.1621102594810379	0.17875652694610777	0.2643631736526946	0.07488259481037925	-0.009746107784431137
0.009179076923076922	-0.030700239520958083	-0.0030862674650698604	-0.28913453093812375	0.14635405189620757	-0.025989620758483035	-0.12147161676646706	-0.719587624750499	0.04759349301397205	-0.0621314371257485
-0.01710646153846154	-0.23715528942115768	0.3037536926147705	0.3780677644710579	-0.11841520958083833	-0.22172395209580836	-0.02614562874251497	-0.7309580838323353	-0.03995904191616766	0.0458879241516966
-0.038176615384615385	-0.10980614770459082	0.05539037924151697	0.3707581836327345	-0.10217169660678643	-0.012669940119760479	0.1504591616766467	0.9145097804391218	0.12718670658682635	-0.15512554890219563
-0.026911384615384615	-0.05977612774451098	-0.11191780439121757	-0.3407076846307385	-0.0012994810379241516	0.11744059880239521	0.10653125748502994	1.277958383233533	0.09047636726546907	-0.3593877245508982
-0.03567323076923076	-0.03443624750499002	0.09567429141716567	-0.2724849301397205	0.07244606786427145	-0.042720439121756486	-0.017863473053892215	-0.6550196606786427	-0.03378650698602795	-0.14537944111776446
-0.05611753846153846	0.21343976047904192	0.17786646706586826	0.2964441117764471	-0.046131576846307386	-0.19833329341317366	0.10015724550898203	-1.168720758483034	0.09080123752495009	-0.007715668662674651
-0.059038153846153844	0.3032663872255489	-0.02615205588822355	0.16608992015968063	-0.16308487025948104	-0.04905540918163673	0.05164167664670659	1.0302448103792414	0.1362830738522954	-0.15959251497005986
-0.042557538461538466	-0.08998906187624751	-0.141480998003992	-0.14659770459081836	-0.1474910978043912	0.13059784431137725	0.09861449101796407	1.5366363273453092	-0.0745577245508982	-0.20751087824351297
-0.003755076923076923	-0.08527844311377245	-0.04548183632734531	-0.19248562874251499	0.17965325349301395	0.02842614770459082	0.17372227544910182	-0.7431407185628743	-0.07666938123752495	-0.0799993013972056
0.02044430769230769	0.4094989620758483	0.008771497005988024	0.08040538922155689	0.3177231137724551	-0.019817085828343316	-0.01258562874251497	-1.2028321357285428	0.057177165668662676	-0.06903493013972056
0.033169846153846154	0.29368271457085826	-0.030700239520958083	0.19776477045908183	0.015431337325349301	0.007472015968063872	0.018107065868263474	0.711465868263473	0.024202834331337325	-0.10761327345309381
0.02586830769230769	-0.28458634730538923	-0.024365269461077844	0.18070908183632733	-0.16665844311377245	-0.060750738522954095	0.02699820359281437	1.3035419161676647	-0.008771497005988024	-0.013400898203592816
0.006675692307692307	-0.17429289421157684	0.0027613972055888225	-0.030862674650698602	-0.012345069860279442	-0.1599986027944112	0.06093880239520958	-0.45847315369261477	-0.01900491017964072	0.10680109780439122
0.0070929230769230765	0.16064834331337324	-0.004385748502994012	-0.11654720558882235	0.3273067864271457	-0.10509552894211577	-0.029515329341317367	-1.1163354291417167	0.0368727744510978	0.16365339321357286
0.005215384615384615	-0.0651364870259481	0.035410858283433135	0.143349001996008	0.07666938123752495	-0.028913453093812373	0.03848766467065868	0.32324590818363275	-0.021279001996007983	0.14253682634730538
-0.015646153846153844	-0.01868003992015968	0.007472015968063872	0.21888133732534928	-0.35459588822355287	-0.024202834331337325	-0.051722874251497006	0.8422261477045908	-0.06399944111776447	0.1372576846307385
-0.06195876923076923	0.23374415169660678	-0.04077121756487026	0.017461776447105788	-0.022416047904191615	-0.057014730538922156	0.06836838323353293	-0.3212154690618762	0.009583672654690619	0.1396942115768463
-0.11390399999999999	-0.07065928143712576	-0.03232459081836327	-0.10598892215568863	0.32844383233532937	0.005197924151696606	0.13612778443113774	-1.0318691616766467	0.057826906187624746	0.10355239520958084
-0.116616	-0.12133904191616766	-0.05246654690618762	0.06050708582834331	0.07520746506986029	0.30018011976047904	-0.09284946107784432	-0.13279071856287425	-0.004385748502994012	0.08324800399201597
-0.08448923076923077	0.24219077844311376	0.012507504990019961	0.1863943113772455	-0.12215121756487025	0.19102371257485032	0.04892155688622754	0.6018221556886227	0.06237508982035928	0.10598892215568863
-0.037967999999999995	-0.004873053892215568	0.06611109780439121	0.1080193612774451	0.18647552894211578	-0.1721812375249501	-0.031261077844311376	0.05847664670658683	0.10623257485029941	0.03411137724550898
0.007510153846153846	-0.39114379241516967	-0.041908263473053896	-0.24527704590818364	0.16129808383233532	-0.027126666666666667	0.05476778443113772	-0.7679120758483033	-0.13222219560878243	-0.02071047904191617
0.02858030769230769	-0.042395568862275454	-0.07585720558882235	-0.19451606786427145	-0.2655814371257485	0.27061692614770455	0.04595784431137725	-0.31025109780439125	-0.058151776447105785	0.03248702594810379
0.04214030769230769	0.3943924950099801	0.07731912175648703	0.20791696606786428	0.045969141716566866	0.12946079840319363	0.024034491017964073	0.666390119760479	0.07017197604790419	-0.0475122754491018
0.05319692307692307	0.05344115768463074	0.12832375249501	0.11776546906187624	0.4247678642714571	-0.1405063872255489	-0.09167209580838323	0.3325859281437126	-0.023715528942115767	-0.09380628742514971
0.056951999999999996	-0.2374801596806387	-0.035085988023952096	-0.21522654690618762	0.06481161676646706	0.03297433133732535	0.04197916167664671	-0.5124828343313372	-0.08381652694610779	-0.06456796407185628
0.04547815384615384	0.08414139720558882	-0.04012147704590819	0.06538013972055888	-0.18826231536926147	0.30960135728542915	0.06658203592814371	-0.25664750499002	0.05181680638722555	-0.13644550898203592
0.01981846153846154	0.09275045908183632	0.25063740518962074	0.3736007984031936	0.14359265469061877	0.23179493013972055	-0.16032467065868264	0.8231400199600798	0.14229317365269462	-0.12954201596806386
-0.010013538461538461	-0.16276000000000002	0.17705429141716567	-0.07147145708582833	0.20596774451097805	-0.11857764471057884	0.08529808383233534	0.6574561876247506	0.05214167664670659	-0.07025319361277445
-0.01940123076923077	-0.04158339321357285	-0.21132810379241518	-0.27370319361277445	-0.1439175249500998	-0.19410998003992017	-0.1301597604790419	-0.4592853293413174	0.07748155688622754	-0.094212375249501
-0.006675692307692307	0.10866910179640718	-0.08690279441117765	0.312687624750499	0.06286239520958083	0.0651364870259481	-0.024399880239520957	-0.3240580838323353	0.12653696606786427	-0.034923552894211576
0.03483876923076923	-0.021603872255489022	0.2499876646706587	0.4438539920159681	0.11597868263473055	-0.07163389221556887	0.07376802395209581	0.7435468063872256	0.030862674650698602	-0.007309580838323354
0.0771876923076923	-0.046618882235528944	0.04483209580838323	-0.30091107784431137	-0.2210742115768463	-0.22822135728542914	-0.04226335329341317	0.6655779441117765	-0.12832375249501	-0.0779688622754491
0.08073415384615384	0.050030019960079844	-0.3606059880239521	-0.3220276447105788	0.05181680638722555	-0.0727709381237525	-0.03385940119760479	-0.35532684630738526	0.006172534930139721	-0.059694910179640716
0.07426707692307692	-0.01396942115768463	-0.14927788423153693	0.42964091816367267	0.43565101796407185	-0.09128854291417166	0.032600838323353296	-0.39796606786427147	0.1533387624750499	0.011776546906187626
0.061750153846153844	0.006172534930139721	0.27792650698602794	0.3557329341317365	0.08381652694610779	-0.1798156886227545	0.02829736526946108	0.24284051896207584	-0.025502315369261477	0.06497405189620759
0.062376	0.041908263473053896	0.035410858283433135	-0.35370249500998	-0.23211980039920158	-0.01396942115768463	-0.0966251497005988	0.20060738522954094	-0.13563333333333333	0.06903493013972056
0.07489292307692308	-0.21197784431137726	-0.29173349301397206	-0.19979520958083832	0.1988205988023952	0.10347117764471057	0.18837844311377247	-0.22416047904191616	0.08966419161676646	0.09705499001996008
0.07343261538461537	-0.11029345309381237	0.0761820758483034	0.37157035928143717	0.24901305389221556	-0.1773791616766467	0.016320718562874252	-0.08609061876247505	0.13465872255489023	0.25867794411177647
0.06529661538461538	0.06741057884231537	0.2685052694610779	0.38334690618762474	-0.18907449101796409	-0.2527490618762475	-0.03191065868263473	0.11086197604790418	-0.10834423153692616	0.2489318363273453
0.046104	-0.1182527744510978	-0.12718670658682635	-0.07025319361277445	-0.11484163672654692	0.10948127744510978	0.11233688622754491	-0.15878033932135727	-0.08284191616766468	0.03898443113772455
0.033169846153846154	0.2176630738522954	-0.1525265868263473	-0.1413185628742515	0.16081077844311378	0.2733783233532934	0.09845209580838324	-0.19207954091816365	0.0745577245508982	0.07756277445109781
0.03755076923076923	0.2818249500998004	0.21473924151696608	0.15431337325349304	0.028913453093812373	-0.0017867864271457086	-8.119760479041915e-05	0.07390798403193613	0.14083125748502995	0.19735868263473053
0.03379569230769231	-0.16194782435129743	0.19930790419161676	0.12629331337325347	-0.0805678243512974	-0.18712526946107785	-0.11960407185628742	-0.10720718562874253	0.04418235528942116	0.11248632734530938
0.03421292307692308	-0.02842614770459082	-0.08576574850299401	0.16284121756487027	0.042720439121756486	0.08381652694610779	0.08058862275449101	-0.41583393213572856	0.03378650698602795	0.021522654690618762
0.04380923076923077	0.11224267465069859	0.06367457085828343	0.004466966067864271	-0.10671988023952096	0.23910451097804392	-0.03182946107784431	0.02842614770459082	0.11841520958083833	0.02517744510978044
0.052571076923076915	-0.12296339321357286	0.3133373652694611	-0.13116636726546907	-0.11874007984031935	-0.10168439121756487	-0.05444299401197605	0.3354285429141716	-0.026314491017964074	-0.017461776447105788
0.06446215384615385	-0.1250750499001996	0.03459868263473054	0.05644620758483034	0.20336878243512974	-0.2857233932135729	0.061344790419161674	-0.37969211576846307	-0.06676083832335329	-0.04142095808383234
0.07969107692307692	0.2108407984031936	-0.14602918163672654	0.2489318363273453	0.14034395209580838	0.05295385229540918	0.11298646706586826	-0.6314665668662675	0.09015149700598803	-0.036953992015968065
0.078648	0.38789508982035925	0.12003956087824351	0.015837425149700598	-0.1448921357285429	0.18062786427145708	-0.048109580838323354	0.3309615768463074	0.03784738522954092	-0.09461846307385229
0.024408000000000003	0.19297293413173655	0.12052686626746507	-0.24730748502994013	0.0368727744510978	-0.04678131736526946	-0.024481077844311378	0.7013136726546906	-0.08349165668662675	-0.15512554890219563
-0.03984553846153846	-0.031999720558882234	-0.16146051896207586	-0.025989620758483035	0.346799001996008	0.057014730538922156	0.18590191616766466	-0.12223243512974052	0.09210071856287426	-0.1855821357285429
-0.06529661538461538	-0.04548183632734531	-0.06529892215568862	-0.011370459081836327	0.16324730538922155	0.31155057884231535	-0.08140059880239521	-0.3626364271457086	0.18387656686626747	-0.06578622754491018
-0.05674338461538461	0.010720718562874251	0.19979520958083832	0.16649600798403194	-0.038334690618762476	0.18631309381237524	-0.07064191616766467	0.4881175648702595	0.016243512974051896	0.08365409181636727
-0.016480615384615385	-0.10704475049900199	0.049542714570858286	0.38050429141716563	0.034273812375249506	-0.07228363273453094	0.10778982035928143	0.7581659680638723	-0.05279141716566866	0.023959181636726546
0.02211323076923077	-0.19573433133732535	-0.1866379640718563	-0.772785129740519	0.058151776447105785	-0.01396942115768463	0.13551880239520958	-0.03817225548902196	0.12604966067864273	-0.06984710578842315
0.05945538461538461	0.005522794411177645	0.01835516966067864	-1.1610050898203594	0.09908542914171657	0.19410998003992017	-0.09694994011976048	-0.2205056886227545	0.13043540918163674	0.03248702594810379
0.08052553846153847	-0.008284191616766468	0.15561285429141716	1.4127795409181638	0.14781596806387226	-0.03134998003992016	-0.09609736526946107	0.44426007984031934	-0.05116706586826347	0.0787810379241517
0.086784	0.032162155688622754	-0.12864862275449102	1.3445567864271457	0.10428335329341318	-0.20856670658682636	0.15577760479041916	0.3719764471057884	0.03459868263473054	-0.0637557884231537
0.11432123076923076	-0.009583672654690619	-0.14001908183632736	-2.157544610778443	0.05522794411177645	0.15398850299401198	0.0330474251497006	-0.3630425149700599	0.14521700598802395	-0.09786716566866267
0.11473846153846154	-0.1020092614770459	0.1790035129740519	-0.6399944111776448	0.1577245109780439	0.3050531736526946	-0.11286467065868262	-0.3285250499001996	0.049867584830339325	-0.023147005988023953
0.0771876923076923	-0.08950175648702595	0.1258872255489022	2.9567254491017962	0.2634697804391218	-0.031837285429141715	-0.00962191616766467	0.32243373253493013	-0.027451536926147706	0.08446626746506986
0.002086153846153846	-0.531812614770459	-0.12864862275449102	0.049542714570858286	0.10314630738522955	-0.25762211576846306	0.2195583233532934	0.17177514970059882	0.15155197604790419	0.11654720558882235
-0.06321046153846153	-0.10070978043912177	0.02176630738522954	-2.4621104790419164	-0.006822275449101796	0.061562914171656685	-0.06345592814371258	-0.3606059880239521	0.10070978043912177	0.021116566866267464
-0.07426707692307692	0.599385628742515	0.21376463073852295	0.994102994011976	0.08787740518962077	0.1773791616766467	-0.08891137724550897	-0.01421307385229541	-0.1396942115768463	0.008121756487025948
-0.06550523076923077	0.1679579241516966	0.015431337325349301	1.8412021956087825	0.09729864271457085	-0.21246514970059882	0.20275041916167663	0.40405738522954093	-0.05165437125748503	-0.007715668662674651
-0.018775384615384614	-0.05344115768463074	-0.04921784431137724	-1.12364500998004	0.05100463073852295	-0.2717539720558882	0.06313113772455091	-0.32365199600798406	0.16016103792415168	-0.03898443113772455
0.010013538461538461	0.4073873053892216	0.15642502994011975	-0.6635475049900199	0.057339600798403195	0.12020199600798404	-0.2046991616766467	-0.9673011976047904	0.12117660678642715	-0.03939051896207585
0.02023569230769231	0.4866556487025948	0.09193828343313373	1.2353191616766468	-0.05344115768463074	0.23455632734530937	-0.09877688622754491	0.11329850299401198	-0.13644550898203592	-0.024365269461077844
0.056326153846153845	0.030212934131736525	-0.094212375249501	-0.4357322355289421	-0.11549137724550898	-0.17234367265469064	0.21432107784431137	0.9206010978043913	-0.043045309381237525	-0.009746107784431137
0.07051199999999999	-0.20677992015968066	0.046294011976047905	-0.7610085828343313	0.08625305389221556	-0.1859882235528942	-0.060573413173652696	-0.2952258483033932	0.14343021956087823	0.03817225548902196
0.08177723076923075	-0.034923552894211576	0.20012007984031938	1.2913592814371258	0.053928463073852295	0.0761820758483034	-0.14538431137724553	-1.010752594810379	-0.02680179640718563	-0.021928742514970057
0.051528	-0.05555281437125748	-0.05262898203592815	-0.2814188622754491	-0.11679085828343312	-0.1088315369261477	0.11578778443113773	-0.11898373253493014	-0.14001908183632736	-0.05847664670658683
-0.016063384615384615	0.13579576846307384	-0.2329319760479042	-1.708005389221557	0.11419189620758483	-0.205642874251497	0.14144622754491015	0.6651718562874251	0.018030299401197606	0.16690209580838322
-0.07134646153846153	0.46034115768463074	0.05279141716566866	0.7999930139720559	0.17607968063872256	0.04515696606786427	-0.09203748502994011	-0.1409124750499002	0.017542994011976048	-0.018273952095808385
-0.1205796923076923	-0.07017197604790419	0.13222219560878243	1.496433632734531	-0.0497051497005988	0.16617113772455092	-0.03820347305389222	-1.253593113772455	-0.02387796407185629	-0.20913522954091818
-0.09950953846153845	-0.3537837125748503	-0.15821181636726545	-1.3920690618762475	-0.0017867864271457086	-0.02322822355289421	0.17680778443113773	0.7845616766467066	0.1489530139720559	0.00934001996007984
-0.06341907692307691	0.07683181636726547	-0.057339600798403195	-1.2787705588822356	0.2663936127744511	0.03963417165668663	0.021842155688622755	2.3155127744510975	0.08105512974051896	0.1575620758483034
-0.03024923076923077	0.2457643512974052	0.2740280638722555	1.6933862275449103	0.1954094610778443	0.30554047904191617	0.03548335329341317	-0.36141816367265467	-0.04499453093812376	0.09867934131736526
-0.0004172307692307692	-0.2615205588822355	0.07130902195608782	0.8864897205588822	-0.22822135728542914	0.07293337325349301	0.1487540119760479	-1.9926729540918164	0.008284191616766468	-0.05197924151696607
0.0016689230769230767	-0.5409089820359282	-0.23244467065868263	-1.6345034930139721	-0.057826906187624746	-0.265743872255489	0.19767556886227547	0.8060843313373254	0.10931884231536927	-0.08568453093812375
0.027745846153846152	0.02387796407185629	0.006334970059880239	-0.41827045908183635	0.1903739720558882	-0.10330874251497006	0.030489700598802395	2.3658676646706587	0.07601964071856288	0.1859882235528942
0.02023569230769231	0.26883013972055886	0.2563226347305389	1.7112540918163672	0.0006497405189620758	0.21132810379241518	0.03860946107784431	-0.6931919161676646	-0.13774499001996007	-0.08040538922155689
0.016063384615384615	0.11565381237524949	-0.05149193612774451	0.11289241516966068	-0.08284191616766468	0.06269996007984031	0.09122550898203592	-1.798156886227545	-0.0625375249500998	-0.5445637724550898
-0.004172307692307692	0.19216075848303393	-0.2733783233532934	-1.0229352295409182	-0.023065788423153693	-0.20434339321357287	-0.04003041916167664	0.8105512974051896	0.13563333333333333	0.2838553892215569
-0.07489292307692308	0.0745577245508982	0.12117660678642715	0.51329500998004	-0.03736007984031936	0.030862674650698602	0.012463832335329342	1.783131636726547	-0.014619161676646708	0.542127245508982
-0.116616	0.043045309381237525	0.26444439121756486	0.7581659680638723	0.03719764471057884	0.2920583632734531	0.06365892215568862	-0.3285250499001996	-0.08235461077844311	-0.539284630738523
-0.1316363076923077	0.26411952095808383	-0.14635405189620757	-0.3512659680638723	0.1491154491017964	0.08674035928143713	0.054686586826347305	-1.3161306387225549	0.09794838323353293	-0.391874750499002
-0.08448923076923077	0.017705429141716567	-0.2132773253493014	-0.3293372255489022	-0.14570431137724552	-0.14343021956087823	-0.03621413173652695	0.27532754491017963	0.07065928143712576	0.8873018962075849
-0.03629907692307692	-0.1978459880239521	0.1731558483033932	0.5648681636726547	-0.046618882235528944	-0.0282637125748503	0.022938323353293412	0.8024295409181638	-0.06026343313373254	0.2326883233532934
-0.016897846153846156	0.05685229540918164	0.1309227145708583	0.004060878243512974	0.2585967265469062	0.09989760479041916	-0.053590419161676645	-0.11451676646706586	0.006172534930139721	-0.817860878243513
0.023782153846153845	0.25307393213572854	-0.2022317365269461	-0.4868993013972056	0.19394754491017963	0.03378650698602795	0.0006495808383233532	-0.4706557884231537	0.05360359281437126	0.15431337325349304
0.06571384615384615	0.08040538922155689	-0.11370459081836327	0.22172395209580836	0.0017867864271457086	-0.003898443113772455	0.03739149700598802	-0.2550231536926148	-0.03995904191616766	0.6205021956087825
0.11452984615384615	-0.14326778443113775	0.09307532934131736	0.2209117764471058	0.017867864271457083	0.027289101796407183	-0.08716562874251496	-0.017461776447105788	-0.07407041916167664	-0.24405878243512974
0.12788123076923075	-0.08430383233532934	0.026314491017964074	-0.391874750499002	0.27532754491017963	0.041745828343313376	0.026876407185628743	0.30212934131736524	0.04337017964071856	-0.2521805389221557
0.10868861538461538	-0.04564427145708583	-0.0916134131736527	-0.05522794411177645	0.16487165668662673	-0.036223033932135724	-0.005034251497005988	0.07390798403193613	0.0873900998003992	0.41136696606786427
0.04214030769230769	-0.13498359281437125	0.010558283433133732	0.4357322355289421	0.028913453093812373	-0.026964231536926148	0.0015833532934131735	-0.7370494011976048	-0.1533387624750499	0.07147145708582833
-0.05820369230769231	-0.1448921357285429	0.09275045908183632	-0.23228223552894212	0.02339065868263473	-0.019817085828343316	0.0018675449101796407	-0.719587624750499	-0.1790035129740519	-0.2002012974051896
-0.09387692307692307	-0.014619161676646708	-0.050842195608782434	-0.3780677644710579	0.08446626746506986	-0.19670894211576848	0.10746502994011976	0.44466616766467065	0.13433385229540917	0.33867724550898204
-0.08699261538461538	-0.014944031936127745	-0.07910590818363272	0.27410928143712576	0.15480067864271457	-0.12669940119760478	0.04851556886227545	0.4848688622754491	0.145541876247505	0.18273952095808382
-0.035464615384615386	-0.02680179640718563	0.13254706586826348	0.361824251497006	0.08544087824351297	0.04791836327345309	-0.042466347305389215	-0.6237508982035928	-0.07975564870259481	-0.5636499001996008
0.035464615384615386	0.04142095808383234	0.07764399201596807	-0.21400828343313372	-0.02062926147704591	0.050192455089820356	0.05436179640718563	-0.16162295409181637	0.058314211576846305	-0.1417246506986028
0.07384984615384615	-0.030862674650698602	-0.13043540918163674	-0.16852644710578843	-0.03671033932135728	-0.04564427145708583	-0.02253233532934132	0.9197889221556886	0.23260710578842314	0.43613832335329344
0.116616	0.003736007984031936	0.046943752495009976	0.4531940119760479	0.07683181636726547	-0.07439528942115768	-0.04258814371257485	0.3902503992015968	0.12280095808383233	-0.18030299401197605
0.14957723076923077	-0.07910590818363272	0.15041493013972057	0.29197714570858285	0.017867864271457083	0.0032487025948103793	-0.07324023952095808	-0.78253123752495	0.0703344111776447	-0.39309301397205587
0.1652233846153846	0.013157245508982037	-0.14862814371257485	-0.3195911177644711	-0.05409089820359281	-0.015106467065868262	0.07255005988023952	-0.14537944111776446	0.0994102994011976	0.16081077844311378
0.13998092307692306	0.24219077844311376	-0.19995764471057884	-0.22740918163672655	-0.03963417165668663	-0.0968113373253493	0.062765748502994	1.1268937125748502	0.10558283433133732	0.20832305389221556
0.06279323076923077	0.05344115768463074	0.1028214371257485	0.4747166666666666	0.06546135728542915	-0.15886155688622755	-0.024278083832335328	0.2680179640718563	0.01559377245508982	-0.22578483033932137
-0.013768615384615384	0.035085988023952096	0.09486211576846307	0.365885129740519	0.09616159680638722	-0.06822275449101796	0.010190299401197605	-0.7443589820359281	-0.01705568862275449	-0.17827255489021956
-0.07489292307692308	0.12312582834331337	-0.14862814371257485	-0.36507295409181634	-0.012832375249500998	0.07000954091816368	-0.006008622754491018	0.001218263473053892	0.06627353293413174	0.21522654690618762
-0.07677046153846154	0.10477065868263473	-0.015431337325349301	-0.25989620758483034	0.03378650698602795	0.07520746506986029	0.04920574850299401	0.6428370259481039	0.050030019960079844	0.06456796407185628
-0.03400430769230769	0.036223033932135724	0.2834493013972056	0.516137624750499	0.050517325349301395	-0.014944031936127745	-0.024968263473053892	-0.06862884231536925	-0.14456726546906187	-0.13888203592814372
0.022530461538461537	-0.04726862275449102	0.1439175249500998	0.2907588822355289	0.03459868263473054	-0.08024295409181638	0.10421712574850299	-0.3411137724550898	-0.0445072255489022	0.1258872255489022
0.09512861538461538	-0.20986618762475048	-0.07260850299401198	-0.3991843313373254	0.025664750499001996	0.01575620758483034	0.02898754491017964	0.49014800399201597	0.17754159680638723	0.20751087824351297
0.13393107692307693	0.053116287425149705	0.12410043912175649	-0.06700449101796407	0.012669940119760479	0.09096367265469062	-0.02253233532934132	0.2781701596806387	-0.09632403193612774	0.10598892215568863
0.15646153846153846	0.6555881836327345	0.19313536926147704	0.32771287425149703	0.0009746107784431138	-0.015918642714570858	0.07920826347305389	-0.5677107784431138	-0.2251350898203593	0.07025319361277445
0.1614683076923077	-0.22334830339321357	-0.08852714570858283	0.1100498003992016	0.04824323353293414	-0.0659486626746507	0.005683832335329341	-0.24040399201596807	-0.006822275449101796	0.05400968063872255
0.1422756923076923	-1.1752181636726549	-0.07212119760479042	-0.0929941117764471	0.10217169660678643	0.07991808383233533	0.04197916167664671	0.4755288423153693	0.12052686626746507	0.08121756487025948
0.092208	-0.26915500998003994	0.16503409181636727	0.027613972055888225	0.031837285429141715	0.22302343313373255	-0.036254730538922156	0.09015149700598803	0.030862674650698602	-0.06456796407185628
0.0	0.5313253093812376	0.024365269461077844	0.08121756487025948	0.009583672654690619	0.14440483033932136	-0.034630778443113776	-0.4852749500998004	-0.11565381237524949	-0.17908473053892215
-0.0826116923076923	0.10996858283433134	-0.13076027944111776	0.1835516966067864	0.03443624750499002	-0.06952223552894213	-0.12951017964071856	-0.05035489021956088	0.024040399201596806	-0.017461776447105788
-0.1218313846153846	-0.15382606786427147	0.10753205588822355	0.25461706586826344	0.08966419161676646	-0.01575620758483034	0.0491651497005988	0.07959321357285429	0.23504363273453094	0.06903493013972056
-0.08511507692307693	-0.10996858283433134	0.15610015968063873	-0.10761327345309381	0.050030019960079844	0.2072672255489022	0.04189796407185629	-0.5047671656686626	0.04044634730538922	-0.05482185628742515
-0.009596307692307692	0.05555281437125748	-0.1764045508982036	-0.24690139720558882	0.0029238323353293415	0.05100463073852295	-0.04953053892215569	-0.297662375249501	-0.11597868263473055	-0.15147075848303396
0.06800861538461538	0.7665313772455089	-0.20775453093812377	0.19289171656686627	0.14326778443113775	-0.2004449500998004	0.08546047904191617	0.40486956087824355	0.1746177644710579	-0.07959321357285429
0.13393107692307693	0.19849572854291417	0.07666938123752495	0.25989620758483034	0.18874962075848303	0.038334690618762476	0.0821719760479042	0.16649600798403194	0.0950245508982036	-0.04223313373253493
0.17669723076923077	-1.0969244311377244	0.022903353293413174	-0.28710409181636726	0.038334690618762476	0.2938451497005988	0.14136502994011976	-0.36872774451097806	0.0009746107784431138	-0.17258732534930138
0.20673784615384616	-0.22594726546906185	-0.19979520958083832	-0.20141956087824353	0.0368727744510978	0.055065508982035924	-0.09049473053892215	0.09096367265469062	0.25047497005988023	-0.17624211576846308
0.18858830769230767	1.1272998003992016	-0.04093365269461078	0.23593702594810378	0.19394754491017963	-0.11841520958083833	0.09394562874251497	0.6282178642714571	0.15447580838323352	0.06659840319361278
0.1543753846153846	0.22123664670658683	0.12003956087824351	0.19979520958083832	0.061887784431137724	0.09648646706586828	0.1661302994011976	0.03614181636726547	-0.02062926147704591	0.04548183632734531
0.10201292307692307	-0.7866733333333333	-0.042882874251497005	-0.21806916167664672	-0.038821996007984035	0.1669833133732535	0.04258814371257485	-0.3078145708582834	0.0094212375249501	-0.11329850299401198
0.013560000000000001	0.27419049900199605	-0.0094212375249501	-0.21806916167664672	0.18176491017964072	-0.11419189620758483	-0.04928694610778443	0.33217984031936126	0.15447580838323352	0.17786646706586826
-0.03483876923076923	0.8417388423153692	0.21912499001996008	0.24487095808383233	0.1747801996007984	-0.21116566866267464	0.005480838323353293	0.5092341317365269	0.149927624750499	0.25786576846307385
-0.040679999999999994	-0.012182634730538922	0.10931884231536927	0.1088315369261477	0.014294291417165669	0.04824323353293414	0.05594514970059881	-0.21157175648702595	-0.15512554890219563	-0.04791836327345309
0.002086153846153846	-0.2236731736526946	-0.06643596806387225	-0.10517674650698602	0.07488259481037925	0.06334970059880239	-0.1907737724550898	-0.4686253493013972	-0.16730818363273453	0.06741057884231537
0.058412307692307694	-0.12702427145708584	0.15220171656686626	-0.001218263473053892	0.175592375249501	-0.14164343313373254	0.033494011976047906	0.30497195608782435	0.28718530938123754	0.24405878243512974
0.09387692307692307	-0.526452255489022	0.2975811576846307	0.22213003992015967	0.050679760479041915	-0.07943077844311378	-0.01952802395209581	0.48974191616766466	0.13498359281437125	0.017867864271457083
0.13330523076923076	-0.20515556886227546	0.046294011976047905	0.22537874251497006	-0.08982662674650697	0.09015149700598803	-0.07900526946107785	-0.143349001996008	-0.2649316966067864	-0.025583532934131736
0.14436184615384615	0.3874077844311377	-0.04077121756487026	-0.00934001996007984	0.053766027944111776	-0.0008121756487025948	0.049977125748503	-0.16040469061876247	-0.022416047904191615	0.11938982035928143
0.14582215384615385	-0.10168439121756487	0.17624211576846308	-0.09380628742514971	0.10704475049900199	-0.18371413173652695	0.11452922155688623	0.27776407185628743	0.15512554890219563	0.06334970059880239
0.12224861538461537	-0.12068930139720559	0.1611356487025948	0.04142095808383234	-0.11776546906187624	-0.058314211576846305	-0.04429329341317365	-0.008933932135728542	-0.0017867864271457086	-0.05604011976047904
0.06341907692307691	0.549030738522954	-0.10412091816367267	0.17502385229540918	-0.0094212375249501	0.11565381237524949	-0.10027904191616767	-0.512076746506986	-0.12881105788423153	-0.09015149700598803
-0.011682461538461537	0.2897842714570858	-0.12783644710578843	-0.04142095808383234	0.20109469061876245	0.008446626746506987	0.20380598802395208	-0.04060878243512974	0.03817225548902196	-0.030862674650698602
-0.09241661538461539	-0.3112257085828343	0.10152195608782434	-0.1405063872255489	-0.07000954091816368	-0.10298387225548902	0.0961785628742515	0.49258453093812377	0.14083125748502995	-0.05319750499001996
-0.12266584615384615	-0.12621209580838322	0.053928463073852295	0.05279141716566866	-0.10655744510978044	0.05441576846307385	-0.06252215568862275	-0.036953992015968065	-0.02014195608782435	-0.09543063872255489
-0.10994030769230768	0.33364175648702593	-0.16665844311377245	0.14659770459081836	0.12816131736526945	0.1705568862275449	0.02021820359281437	-0.5291324351297405	0.0	-0.034923552894211576
-0.05611753846153846	-0.06952223552894213	-0.02046682634730539	-0.017461776447105788	0.0719587624750499	0.00016243512974051895	0.26048191616766464	0.10152195608782434	0.12410043912175649	0.011776546906187626
0.010848	-0.2956319361277445	0.09616159680638722	-0.23471876247504989	-0.01104558882235529	-0.05863908183632734	0.10239017964071856	0.47918363273453096	0.035735728542914166	-0.003654790419161677
0.06404492307692307	0.3458243912175649	-0.11402946107784431	-0.05888273453093812	0.038334690618762476	0.05587768463073852	-0.0817253892215569	-0.30212934131736524	-0.10558283433133732	0.002030439121756487
0.11807630769230769	0.48600590818363276	-0.13806986027944113	0.24040399201596807	0.06318726546906188	0.124262874251497	0.154194251497006	-0.7939016966067863	0.05100463073852295	-0.03005049900199601
0.13205353846153844	0.07959321357285429	0.03606059880239521	0.0032487025948103793	0.09534942115768463	0.1080193612774451	0.17315389221556884	0.24487095808383233	0.17169393213572853	-0.06984710578842315
0.09784061538461537	0.05620255489021956	0.02940075848303393	-0.1742116766467066	0.22789648702594809	0.07569477045908184	-0.14445053892215567	0.9742046906187625	-0.0021116566866267467	0.03898443113772455
0.03984553846153846	0.19232319361277445	-0.046943752495009976	0.0621314371257485	0.09648646706586828	0.1465164870259481	-0.17847233532934131	-0.18923692614770457	-0.05555281437125748	0.04060878243512974
-0.053614153846153846	-0.07309580838323354	0.045969141716566866	0.2026378243512974	-0.06773544910179641	0.09876055888223553	0.17372227544910182	-0.9465907185628742	0.07212119760479042	-0.01258872255489022
-0.14957723076923077	-0.32259616766467064	0.13254706586826348	0.05116706586826347	0.0839789620758483	-0.05441576846307385	-0.014615568862275448	0.1599986027944112	0.04873053892215569	0.02802005988023952
-0.19818461538461538	-0.39959041916167665	0.08219217564870258	-0.10152195608782434	0.1028214371257485	-0.05945125748502994	-0.19219473053892214	1.029432634730539	-0.14700379241516967	0.05197924151696607
-0.18399876923076922	-0.29222079840319365	0.05522794411177645	0.17177514970059882	0.016893253493013974	0.0021116566866267467	0.0563511377245509	-0.10720718562874253	-0.11614111776447106	0.07147145708582833
-0.11974523076923077	0.09908542914171657	0.08511600798403193	0.1530951097804391	0.07114658682634731	-0.08576574850299401	0.09313365269461078	-0.9120732534930139	0.022903353293413174	0.0934001996007984
-0.058829538461538454	0.25989620758483034	0.0011370459081836328	0.09624281437125749	0.054578203592814366	-0.192810499001996	-0.07596035928143713	0.23471876247504989	-0.012832375249500998	0.009746107784431137
0.0018775384615384615	-0.04060878243512974	-0.05116706586826347	-0.00934001996007984	0.06659840319361278	-0.0787810379241517	-0.029840119760479043	0.987199500998004	-0.0951869860279441	-0.043045309381237525
0.05069353846153846	-0.12215121756487025	0.12946079840319363	0.013400898203592816	0.2329319760479042	0.10347117764471057	0.11582838323353294	0.18761257485029942	0.011208023952095808	-0.0016243512974051897
0.08365476923076923	0.1824146506986028	0.11695329341317366	0.05644620758483034	0.05344115768463074	0.06903493013972056	0.03020550898203593	-0.3061902195608782	0.15577528942115768	-0.03614181636726547
0.09804923076923076	0.1655213972055888	-0.06871005988023952	-0.09664890219560879	-0.17413045908183633	-0.17494263473053892	0.04230395209580838	0.2956319361277445	-0.021279001996007983	0.02680179640718563
0.058412307692307694	-0.014456726546906187	0.01575620758483034	0.015025249500998004	-0.01705568862275449	-0.14505457085828344	0.07957365269461078	0.4012147704590819	-0.07244606786427145	-0.015837425149700598
-0.011891076923076923	0.0368727744510978	0.06221265469061876	-0.3394894211576846	0.1054203992015968	0.09372506986027944	0.09885808383233533	-0.07106536926147705	0.12962323353293412	-0.07715668662674652
-0.10159569230769232	0.06107560878243513	-0.14196830339321356	0.32283982035928144	-0.012345069860279442	-0.008446626746506987	0.019893413173652695	0.07025319361277445	0.14034395209580838	0.07715668662674652
-0.15082892307692305	-0.01673081836327345	-0.1028214371257485	0.0312687624750499	-0.07910590818363272	-0.1824146506986028	0.029434131736526946	0.282637125748503	0.0071471457085828345	0.044263572854291416
-0.14394461538461537	0.17429289421157684	0.14164343313373254	-0.6192839321357285	0.010558283433133732	-0.002436526946107784	0.07778730538922156	-0.2038560878243513	-0.010233413173652695	-0.1872064870259481
-0.111192	0.22318586826347306	-0.035573293413173654	0.007715668662674651	0.06334970059880239	0.20336878243512974	-0.07011413173652695	-0.32080938123752495	0.13774499001996007	-0.010152195608782435
-0.05757784615384615	-0.057502035928143715	-0.2329319760479042	0.8044599800399201	0.05896395209580839	0.08008051896207584	-0.033737604790419165	0.23025179640718563	0.19817085828343314	0.1872064870259481
-0.011891076923076923	0.05863908183632734	0.07130902195608782	0.10395848303393214	0.02793884231536926	-0.09876055888223553	0.01465616766467066	0.15512554890219563	-0.003736007984031936	-0.18923692614770457
0.028788923076923077	0.23975425149700597	0.2105159281437126	-1.1342032934131736	-0.006334970059880239	0.016568383233532935	0.02001520958083832	-0.7439528942115768	-0.06448674650698603	-0.1563438123752495
0.045895384615384616	-0.06399944111776447	-0.09746107784431138	0.7561355289421158	-0.09128854291417166	0.13465872255489023	-0.10811461077844312	-0.7516685628742515	0.013806986027944113	0.23837355289421155
0.06070707692307692	-0.23017057884231537	-0.15528798403193614	0.7683181636726546	0.02339065868263473	-0.06952223552894213	0.008525748502994012	0.2680179640718563	0.08024295409181638	0.07756277445109781
0.06696553846153847	0.09811081836327346	0.1705568862275449	-0.4422296407185629	0.16048590818363276	-0.1738055888223553	0.13880730538922156	0.27126666666666666	0.14635405189620757	-0.2343126746506986
0.018983999999999997	-0.03459868263473054	0.1216639121756487	-0.4337017964071856	-0.02014195608782435	0.09746107784431138	0.00012179640718562874	-0.4621279441117765	-0.0737455489021956	0.09543063872255489
-0.06049846153846154	-0.35654510978043913	-0.20093225548902197	0.5510611776447106	-0.013157245508982037	0.16405948103792414	-0.032925628742514965	-0.4686253493013972	-0.132709500998004	0.24730748502994013
-0.14081538461538462	-0.042720439121756486	-0.03362407185628742	0.4674070858283433	0.1629224351297405	-0.10720718562874253	-0.07567616766467065	0.3212154690618762	0.11727816367265469	-0.06659840319361278
-0.1733593846153846	0.10298387225548902	0.24836331337325349	-0.6968467065868263	0.035573293413173654	-0.05295385229540918	0.17043377245508984	0.5047671656686626	0.10688231536926147	-0.0934001996007984
-0.1504116923076923	-0.12864862275449102	-0.022740918163672654	0.3939051896207585	-0.02176630738522954	0.1599986027944112	0.12317676646706587	-0.11573502994011976	-0.11809033932135729	0.20507435129740517
-0.10222153846153846	-0.08625305389221556	-0.2449521756487026	0.05197924151696607	0.10168439121756487	0.02014195608782435	-0.078842874251497	-0.019898303393213572	-0.14586674650698603	0.30050499001996006
-0.03921969230769231	0.1338465469061876	0.08966419161676646	-0.32283982035928144	0.05409089820359281	-0.1338465469061876	0.02630802395209581	0.4186765469061876	-0.064161876247505	0.18761257485029942
0.015646153846153844	0.20775453093812377	0.15804938123752496	0.14659770459081836	0.021928742514970057	-0.05961369261477046	0.15139293413173655	0.3090328343313373	0.04856810379241517	0.8527844311377245
0.033169846153846154	0.12133904191616766	-0.18452630738522954	0.3443624750499002	0.17023201596806387	0.005035489021956088	-0.004912455089820359	0.09218193612774452	0.06481161676646706	0.6168474051896208
0.042974769230769226	-0.07601964071856288	-0.11760303393213573	-0.26883013972055886	0.17754159680638723	0.05262898203592815	-0.11664035928143712	0.237561377245509	-0.026314491017964074	-1.2113599800399202
0.05528307692307692	-0.3159363273453094	0.2319573652694611	-0.5344115768463074	0.058314211576846305	0.12296339321357286	0.10283676646706587	0.15268902195608783	0.10607013972055888	-1.8046542914171657
0.016272	-0.14359265469061877	0.12978566866267466	0.6996893213572855	0.07049684630738522	0.08836471057884232	-0.05773149700598803	-0.15025249500998003	0.10265900199600798	1.0708535928143714
-0.05799507692307692	0.26866770459081835	-0.1405063872255489	0.1863943113772455	0.05539037924151697	0.03394894211576846	-0.024643473053892216	0.016649600798403195	-0.014456726546906187	1.4753170658682635
-0.12496061538461539	0.16324730538922155	0.025339880239520957	-0.413803493013972	0.050192455089820356	0.061887784431137724	0.09544778443113773	0.1863943113772455	0.094212375249501	-2.3017057884231535
-0.1612596923076923	0.22156151696606788	0.1798156886227545	-0.10761327345309381	0.009583672654690619	0.14164343313373254	-0.01356	-0.11654720558882235	0.1018468263473054	-1.4314595808383233
-0.14018953846153845	-0.10899397205588822	-0.05522794411177645	0.5437515968063873	0.003898443113772455	0.07634451097804391	-0.029596526946107784	-0.4097426147704591	0.013644550898203591	2.3167310379241517
-0.08344615384615384	-0.6393446706586826	-0.1960592015968064	0.3110632734530938	0.12150147704590819	-0.11679085828343312	0.07015473053892216	-0.08324800399201597	0.08332922155688623	1.0919701596806386
-0.021904615384615383	-0.18225221556886229	0.04905540918163673	-0.40690000000000004	0.13839473053892215	-0.030700239520958083	0.1424205988023952	0.21197784431137726	0.061887784431137724	-3.6300190618762476
0.03275261538461539	0.3846463872255489	0.11987712574850298	0.14578552894211574	0.0865779241516966	0.11110562874251496	-0.06491748502994013	-0.12385678642714572	-0.08235461077844311	-1.9727746506986028
0.05528307692307692	0.2792259880239521	-0.10087221556886228	0.3374589820359281	0.050842195608782434	-0.012345069860279442	-0.15727976047904194	-0.3476111776447106	-0.04434479041916167	2.59165249500998
0.07092923076923077	-0.359631377245509	-0.039309301397205586	0.18761257485029942	0.05035489021956088	-0.13482115768463074	0.016929700598802395	-0.03005049900199601	0.08625305389221556	1.3433385229540917
0.09262523076923077	-0.011532894211576846	0.17835377245508982	-0.13847594810379243	0.0882022754491018	-0.14944031936127744	0.1556558083832335	0.16243512974051896	-0.04434479041916167	0.11817155688622755
0.08031692307692308	0.5750203592814371	0.1028214371257485	0.06456796407185628	0.053766027944111776	-0.09778594810379242	-0.019771616766467066	-0.06659840319361278	-0.20548043912175648	0.6001978043912175
0.047772923076923074	0.043857485029940114	-0.10233413173652695	0.2160387225548902	-0.025827185628742515	-0.03281189620758483	-0.060208023952095804	-0.11857764471057884	0.09729864271457085	-0.027207884231536927
-0.006884307692307692	-0.6279742115768463	-0.046131576846307386	-0.0629436127744511	0.03329920159680639	-0.05896395209580839	0.1427859880239521	0.12223243512974052	0.2758148502994012	1.425774351297405
-0.07113784615384615	-0.49412766467065866	0.06871005988023952	0.12872984031936127	0.12393800399201596	-0.11224267465069859	0.045876646706586824	0.2002012974051896	-0.14586674650698603	2.5092166666666667
-0.08887015384615385	0.4423108582834331	-0.002598962075848303	0.0621314371257485	0.06659840319361278	-0.00016243512974051895	-0.17741676646706586	0.04873053892215569	-0.15463824351297406	-1.2036443113772455
-0.06216738461538462	0.6188778443113773	-0.050192455089820356	0.010152195608782435	0.003411137724550898	0.12442530938123753	-0.046972814371257485	0.19086127744510978	0.4452346906187625	-2.61358123752495
-0.016480615384615385	-0.12020199600798404	0.0282637125748503	-0.05807055888223553	0.07504502994011976	0.055065508982035924	0.05647293413173653	0.3512659680638723	0.2852360878243513	1.701101896207585
0.03233538461538461	-0.15821181636726545	0.11711572854291417	0.08812105788423154	0.042720439121756486	-0.046618882235528944	-0.07989844311377246	0.016649600798403195	-0.3562202395209581	2.584749001996008
0.06383630769230769	0.30683996007984027	0.030375369261477048	0.019898303393213572	-0.0523041117764471	-0.011857764471057883	-0.013478802395209582	-0.17786646706586826	-0.07520746506986029	-2.379674650698603
0.08490646153846154	0.3557329341317365	-0.050030019960079844	-0.1401002994011976	0.035410858283433135	0.1405063872255489	0.15326047904191617	0.08568453093812375	0.44068650698602796	-2.481196606786427
0.0892873846153846	0.21571385229540918	0.05279141716566866	0.002030439121756487	0.1317348902195609	0.09876055888223553	0.07275305389221556	0.24202834331337325	0.008284191616766468	1.4298352295409182
0.07802215384615384	-0.1739680239520958	0.06432431137724551	0.09136976047904191	0.04905540918163673	-0.1046082235528942	-0.05927425149700599	-0.09664890219560879	-0.3874077844311377	0.7147145708582834
0.05674338461538461	-0.4671634331337325	-0.0014619161676646707	0.07350189620758484	0.022578483033932135	0.03232459081836327	0.1253691017964072	-0.4097426147704591	0.07683181636726547	-1.9886120758483032
0.006049846153846154	-0.11321728542914171	0.04905540918163673	-0.1697447105788423	0.08024295409181638	0.31626119760479043	0.1657243113772455	-0.0787810379241517	0.390006746506986	-1.476129241516966
-0.046104	0.46066602794411177	0.10152195608782434	0.05928882235528942	0.025015009980039922	0.1531763273453094	-0.019812215568862274	0.2988806387225549	-0.016243512974051896	0.17949081836327346
-0.0880356923076923	0.2629824750499002	0.05587768463073852	0.13847594810379243	0.05928882235528942	-0.17169393213572853	0.0686931736526946	-0.17177514970059882	-0.20548043912175648	-0.21522654690618762
-0.09429415384615383	-0.5620255489021956	0.02663936127744511	-0.08446626746506986	0.03606059880239521	-0.05798934131736527	0.20664790419161677	-0.6006038922155689	0.21571385229540918	0.004873053892215568
-0.06216738461538462	-0.13888203592814372	0.10006003992015969	-0.14456726546906187	-0.10070978043912177	0.15902399201596806	-0.023506706586826347	0.2590840319361277	0.20954131736526946	0.20751087824351297
-0.03838523076923077	0.6864508582834331	0.07959321357285429	0.12020199600798404	-0.06383700598802394	0.005522794411177645	-0.09983245508982036	0.8808044910179641	-0.18062786427145708	-0.4633462075848303
-0.02211323076923077	0.030700239520958083	-0.08138000000000001	0.1275115768463074	0.1824146506986028	-0.15951129740518963	0.17088035928143713	-0.06903493013972056	-0.01868003992015968	0.6456796407185629
0.0022947692307692304	-0.6909990419161677	-0.06334970059880239	-0.08162365269461078	0.14570431137724552	-0.02014195608782435	-0.03069269461077844	-0.6115682634730539	0.24722626746506987	1.8233343313373254
0.03337846153846154	-0.14375508982035928	0.08674035928143713	0.0637557884231537	-0.07293337325349301	0.12280095808383233	-0.23169736526946108	0.4365444111776447	-0.06221265469061876	0.3443624750499002
0.05444861538461539	0.46017872255489023	0.07017197604790419	0.12954201596806386	0.17689185628742515	0.04060878243512974	0.014777964071856288	1.0355239520958084	-0.18956179640718565	-0.693598003992016
0.06195876923076923	-0.016081077844311377	-0.053116287425149705	0.17502385229540918	0.23390658682634732	-0.03524842315369261	0.012342035928143712	-0.05482185628742515	0.17348071856287425	1.0875031936127746
0.030875076923076922	-0.20353121756487025	-0.043045309381237525	-0.03451746506986028	-0.02842614770459082	0.006822275449101796	-0.1745748502994012	-0.5108584830339321	0.16048590818363276	1.7311523952095809
-0.012934153846153845	0.17949081836327346	0.08138000000000001	0.05319750499001996	0.09697377245508981	-0.043857485029940114	-0.004709461077844312	0.5932943113772455	-0.22172395209580836	-0.6225326347305389
-0.04109723076923077	-0.0021116566866267467	0.061725349301397205	0.11451676646706586	0.18111516966067864	-0.11971469061876247	0.1682008383233533	1.1557259481037925	-0.16600870259481038	-1.1809033932135728
-0.06362769230769232	0.008446626746506987	-0.08186730538922156	0.11411067864271457	-0.057826906187624746	0.009583672654690619	-0.036295329341317364	-0.13563333333333333	0.21977473053892216	0.7130902195608783
-0.04088861538461538	0.3973163273453094	-0.031674850299401196	0.015837425149700598	0.061725349301397205	0.06806031936127745	0.010677485029940119	-1.6743000998003992	0.09794838323353293	0.7338006986027944
0.008136	0.29871820359281437	0.053766027944111776	-0.14497335329341318	0.23455632734530937	-0.10866910179640718	0.11570658682634731	-0.48933582834331335	-0.24121616766467066	-0.6318726546906188
0.04965046153846154	-0.17006958083832335	-0.04434479041916167	0.06741057884231537	-0.03736007984031936	-0.09453724550898204	-0.033291017964071856	1.2064869261477047	-0.027613972055888225	-1.0054734530938125
0.07489292307692308	-0.24381512974051897	-0.021279001996007983	-0.043857485029940114	-0.10152195608782434	0.10655744510978044	-0.031261077844311376	0.1880186626746507	0.24836331337325349	-0.41827045908183635
0.1045163076923077	0.06919736526946108	0.16146051896207586	-0.11614111776447106	0.20499313373253492	0.06659840319361278	0.05659473053892216	-1.6194782435129742	0.0071471457085828345	-0.33380419161676644
0.15187199999999998	0.16162295409181637	0.09486211576846307	-0.20588652694610776	0.042882874251497005	-0.15528798403193614	0.08196898203592815	-1.0148134730538922	-0.16276000000000002	-0.27167275449101796
0.16021661538461537	0.1164659880239521	-0.12572479041916165	-0.05441576846307385	-0.317398243512974	-0.12442530938123753	-0.00389748502994012	1.0769449101796407	0.04044634730538922	-0.23390658682634732
0.13476553846153844	0.10720718562874253	0.050517325349301395	-0.011776546906187626	0.09729864271457085	0.06773544910179641	-0.04392790419161677	0.6371517964071857	0.09275045908183632	-0.6538013972055888
0.08511507692307693	-0.08511600798403193	0.19589676646706586	0.019898303393213572	0.3783114171656687	0.06221265469061876	0.06812479041916167	-1.163441616766467	-0.02014195608782435	-0.07715668662674652
0.015020307692307692	-0.08365409181636727	-0.07520746506986029	-0.007715668662674651	-0.08885201596806389	-0.06334970059880239	0.041045389221556886	-0.71674500998004	0.09469968063872256	0.71674500998004
-0.029623384615384614	0.17542994011976046	-0.11841520958083833	-0.13766377245508982	-0.12669940119760478	-0.03995904191616766	-0.10965736526946109	0.7983686626746508	0.2218863872255489	0.13847594810379243
-0.040262769230769234	0.029075888223552893	0.16194782435129743	0.10355239520958084	0.33380419161676644	0.10834423153692616	0.0483125748502994	0.7719729540918163	0.038334690618762476	-0.5169498003992017
-0.015228923076923076	-0.21343976047904192	0.14846570858283434	0.10720718562874253	0.07114658682634731	0.02793884231536926	0.13787353293413174	-0.2968501996007984	-0.012020199600798403	0.11411067864271457
0.012308307692307691	-0.0882022754491018	-0.1036336127744511	0.034923552894211576	-0.18517604790419162	-0.09632403193612774	-0.005683832335329341	-0.29847455089820357	0.16600870259481038	0.8686218562874252
0.03379569230769231	0.01868003992015968	-0.046294011976047905	-0.021928742514970057	0.13108514970059879	0.03378650698602795	0.054727185628742514	0.5851725548902196	0.07780642714570858	0.25461706586826344
0.06905169230769231	-0.015431337325349301	0.09372506986027944	0.17177514970059882	0.05863908183632734	0.07212119760479042	0.1703931736526946	0.5896395209580838	-0.11337972055888224	-0.48283842315369263
0.0988836923076923	0.06123804391217565	-0.05945125748502994	0.11654720558882235	-0.07114658682634731	-0.04142095808383234	0.10462311377245509	0.06497405189620759	-0.043207744510978044	0.21157175648702595
0.12391753846153845	-0.05636499001996008	-0.11256754491017965	0.05888273453093812	0.12913592814371255	0.025015009980039922	0.02740419161676647	0.08406017964071857	0.12783644710578843	0.6371517964071857
0.10910584615384614	-0.10265900199600798	0.06010099800399202	0.11086197604790418	0.2509622754491018	0.14602918163672654	0.08278095808383233	0.3147180638722555	0.08267948103792415	0.2948197604790419
0.05924676923076923	0.30943892215568863	-0.06026343313373254	0.11532894211576847	0.004060878243512974	0.06952223552894213	0.08192838323353294	0.31025109780439125	-0.07114658682634731	0.1396942115768463
-0.0077187692307692304	0.2964441117764471	-0.1697447105788423	0.05685229540918164	-0.007959321357285429	-0.06091317365269461	-0.010109101796407186	0.049542714570858286	-0.008284191616766468	0.010964371257485029
-0.07593599999999999	-0.23130762475049899	0.11662842315369261	-0.025583532934131736	0.25989620758483034	0.025664750499001996	-0.07356502994011976	-0.15025249500998003	0.0873900998003992	-0.13482115768463074
-0.08094276923076923	-0.2501500998003992	0.13205976047904192	0.16649600798403194	0.03102510978043912	0.14586674650698603	0.12183700598802395	-0.03939051896207585	-0.0027613972055888225	0.02842614770459082
-0.06800861538461538	0.1577245109780439	-0.18956179640718565	-0.016243512974051896	-0.10736962075848304	-0.04889297405189621	0.1148540119760479	0.19289171656686627	0.02046682634730539	0.07106536926147705
-0.06070707692307692	0.16487165668662673	-0.10834423153692616	-0.025989620758483035	0.12182634730538922	-0.18728770459081834	-0.14087784431137723	-0.001218263473053892	0.10379604790419161	-0.22253612774451098
-0.040679999999999994	-0.06952223552894213	0.19833329341317366	0.12223243512974052	0.07163389221556887	0.02062926147704591	0.00767317365269461	-0.47837145708582834	0.02940075848303393	-0.21522654690618762
-0.021278769230769233	0.017867864271457083	0.016893253493013974	0.04263922155688622	-0.15025249500998003	0.1448921357285429	0.15232670658682634	-0.4036512974051896	-0.0008121756487025948	-0.20141956087824353
0.022530461538461537	0.11938982035928143	-0.18582578842315367	-0.09543063872255489	0.021116566866267464	-0.0924255888223553	-0.14311077844311376	0.1729934131736527	0.1190649500998004	-0.3061902195608782
0.06070707692307692	-0.09599916167664671	0.1559377245508982	0.12791766467065868	0.18436387225548903	-0.14278047904191618	-0.22654131736526947	0.11938982035928143	0.17283097804391218	-0.21116566866267464
0.086784	-0.05977612774451098	0.2652565668662675	0.18436387225548903	-0.14440483033932136	0.13238463073852297	0.18468395209580837	-0.6038525948103792	-0.039309301397205586	-0.14903423153692616
0.07155507692307693	0.158699121756487	-0.17835377245508982	-0.1912673652694611	-0.1565874650698603	0.06481161676646706	0.025414850299401198	-0.594106487025948	-0.1918358882235529	-0.33461636726546906
0.004172307692307692	0.04044634730538922	-0.17283097804391218	0.02964441117764471	0.09989760479041916	-0.15951129740518963	-0.18935281437125748	0.23877964071856286	-0.0008121756487025948	-0.29360149700598803
-0.05236246153846154	-0.1697447105788423	0.27873868263473056	0.27126666666666666	0.03589816367265469	-0.07813129740518962	0.1373863473053892	0.45766097804391215	0.10671988023952096	0.03532964071856288
-0.09491999999999999	-0.13920690618762474	0.15057736526946106	0.06050708582834331	-0.057826906187624746	0.1250750499001996	0.20015209580838322	-0.21075958083832336	-0.09616159680638722	0.11817155688622755
-0.09053907692307692	-0.09469968063872256	-0.20174443113772456	-0.21644481037924151	0.09534942115768463	0.12036443113772455	-0.07527017964071855	-0.4300470059880239	-0.06010099800399202	-0.12832375249501
-0.06842584615384616	-0.08722766467065868	-0.012832375249500998	0.10558283433133732	0.14099369261477043	0.010233413173652695	-0.054280598802395205	0.17624211576846308	0.15853668662674653	-0.06903493013972056
-0.049233230769230765	0.05522794411177645	0.2551855888223553	0.263550998003992	0.005522794411177645	0.0873900998003992	0.2619434730538922	0.47309231536926144	0.08609061876247505	0.3780677644710579
-0.010639384615384617	0.08284191616766468	0.007634451097804391	-0.17502385229540918	0.1054203992015968	0.2028814770459082	0.007916766467065867	0.07472015968063872	-0.04515696606786427	0.6797910179640719
0.031918153846153846	0.03914686626746507	-0.16990714570858284	-0.13522724550898205	0.08885201596806389	0.05327872255489022	-0.048962155688622756	-0.15187684630738524	0.013806986027944113	0.7090293413173652
0.09721476923076922	-0.07650694610778443	0.1275115768463074	0.10558283433133732	0.04483209580838323	-0.1379074251497006	0.10783041916167665	0.10274021956087824	0.06887249500998004	0.37969211576846307
0.130176	0.11711572854291417	0.07764399201596807	0.19248562874251499	0.07504502994011976	0.029075888223552893	0.04640443113772455	0.4089304391217565	-0.04401992015968064	0.05725838323353293
0.12788123076923075	0.3877326546906188	-0.23325684630738522	-0.08568453093812375	0.08998906187624751	0.10412091816367267	-0.03759449101796407	0.4174582834331337	-0.053928463073852295	0.14537944111776446
0.08615815384615384	0.171206626746507	-0.07699425149700599	0.0625375249500998	0.16779548902195607	-0.09989760479041916	-0.036944910179640716	0.03817225548902196	0.06578622754491018	0.3772555888223553
0.005215384615384615	-0.03102510978043912	0.10444578842315369	0.2200996007984032	0.04223313373253493	-0.06529892215568862	0.06767820359281436	-0.21806916167664672	0.03118754491017964	0.007715668662674651
-0.03483876923076923	-0.1559377245508982	-0.08544087824351297	-0.013400898203592816	0.05555281437125748	0.15138954091816367	-0.1371833532934132	0.06903493013972056	-0.07926834331337326	-0.5206045908183633
-0.05736923076923077	0.010070978043912176	-0.07293337325349301	0.13888203592814372	0.17006958083832335	0.10428335329341318	-0.077097125748503	0.46050359281437125	0.0022740918163672657	-0.3934991017964072
-0.04547815384615384	0.13677037924151697	0.19930790419161676	0.11573502994011976	0.007634451097804391	-0.13319680638722556	0.007348383233532934	0.2732971057884232	0.09957273453093812	-0.01421307385229541
-0.02023569230769231	-0.30748970059880243	0.15090223552894214	0.13035419161676648	-0.06578622754491018	-0.13677037924151697	0.0432377245508982	-0.3374589820359281	0.02062926147704591	-0.018273952095808385
-0.01668923076923077	-0.5686853892215569	-0.08592818363273454	-0.1275115768463074	0.04483209580838323	0.07731912175648703	-0.023953293413173652	-0.3780677644710579	0.01088315369261477	-0.42436177644710577
0.018358153846153843	0.060588303393213576	0.05555281437125748	0.22822135728542914	0.025664750499001996	0.1268618363273453	0.014371976047904193	0.1859882235528942	-0.004060878243512974	-0.5961369261477046
0.06967753846153846	0.5540662275449102	0.21019105788423154	0.05197924151696607	-0.0011370459081836328	-0.10428335329341318	0.09386443113772455	0.27776407185628743	0.05181680638722555	-0.42923483033932136
0.11974523076923077	0.039471736526946105	-0.06643596806387225	0.08162365269461078	0.003411137724550898	-0.10347117764471057	-0.05829988023952096	-0.22131786427145708	0.13059784431137725	-0.30212934131736524
0.14123261538461537	-0.2062926147704591	-0.06010099800399202	0.7053745508982036	-0.07634451097804391	0.19394754491017963	0.06512047904191616	-0.3597938123752495	0.0745577245508982	-0.09461846307385229
0.10535076923076922	0.15057736526946106	0.24820087824351297	-0.48974191616766466	-0.014456726546906187	0.1791659481037924	-0.04689161676646706	-0.003654790419161677	0.022578483033932135	0.25583532934131736
0.03024923076923077	0.16162295409181637	0.11094319361277445	-1.3835412175648703	0.07634451097804391	-0.09275045908183632	-0.04624203592814371	0.03654790419161677	0.004548183632734531	0.27613972055888225
-0.03942830769230769	-0.060588303393213576	-0.15301389221556885	0.14578552894211574	-0.0004873053892215569	-0.14684135728542913	0.055620359281437125	-0.2517744510978044	-0.0017867864271457086	0.12182634730538922
-0.06738276923076922	-0.035735728542914166	0.021441437125748503	2.222924750499002	0.028588582834331338	0.02209117764471058	0.06479568862275449	-0.13806986027944113	0.008284191616766468	0.4588792415169661
-0.05799507692307692	-0.17185636726546907	0.1801405588822355	-1.0810057884231536	0.12783644710578843	0.06643596806387225	-0.0023141317365269463	0.22253612774451098	0.012020199600798403	0.8284191616766468
-0.04088861538461538	-0.22156151696606788	-0.017380558882235532	-2.110438423153693	0.1372576846307385	-0.10412091816367267	-0.004709461077844312	0.143349001996008	-0.10509552894211577	0.3736007984031936
-0.03629907692307692	0.28279956087824354	-0.08674035928143713	1.919983233532934	0.12816131736526945	-0.11175536926147704	0.08006083832335328	-0.0950245508982036	-0.03963417165668663	-0.1100498003992016
-0.027120000000000002	0.518330499001996	0.12263852295409182	1.7185636726546907	0.07472015968063872	0.09486211576846307	-0.05281904191616767	0.08852714570858283	0.05945125748502994	0.27410928143712576
0.002086153846153846	0.16714574850299402	0.09356263473053893	-1.692167964071856	0.09892299401197605	-0.003898443113772455	0.047662994011976045	0.3610120758483034	0.08267948103792415	0.5867969061876247
0.04318338461538461	-0.06578622754491018	-0.13563333333333333	-1.5902399201596806	0.16227269461077845	-0.132709500998004	0.005034251497005988	0.17908473053892215	0.04125852295409182	0.15228293413173652
0.08720123076923077	0.12653696606786427	0.03394894211576846	1.9796781437125748	0.02777640718562874	0.04077121756487026	-0.030611497005988024	-0.1539072854291417	-0.07407041916167664	-0.3760373253493014
0.0974233846153846	0.11159293413173653	0.218475249500998	0.5575585828343314	-0.016081077844311377	0.0014619161676646707	0.11258047904191616	-0.007309580838323354	0.04337017964071856	-0.44872704590818363
0.04860738461538461	-0.2408912974051896	-0.07829373253493015	-0.9291289421157685	0.15025249500998003	-0.1994703393213573	0.07555437125748503	0.33989550898203597	0.1801405588822355	-0.2196935129740519
-0.0022947692307692304	-0.20093225548902197	-0.23520606786427145	0.3130937125748503	0.11467920159680639	-0.0865779241516966	-0.0003653892215568862	0.1900491017964072	-0.004385748502994012	-0.2663936127744511
-0.021696	0.01396942115768463	0.08024295409181638	0.16446556886227545	0.016081077844311377	0.16276000000000002	-0.03592994011976048	-0.1713690618762475	-0.21295245508982036	-0.48283842315369263
-0.0022947692307692304	-0.10639500998003992	0.20206930139720558	-0.23065788423153694	0.13400898203592815	0.0445072255489022	0.026957604790419164	-0.11492285429141716	0.024527704590818364	-0.48771147704590817
0.029414769230769227	-0.05409089820359281	-0.06854762475049901	0.512076746506986	0.10265900199600798	-0.1489530139720559	-0.011042874251497007	0.20588652694610776	0.22464778443113773	-0.263550998003992
0.042348923076923076	0.12442530938123753	-0.09210071856287426	0.6728875249500998	-0.024365269461077844	0.05555281437125748	-0.11136251497005988	0.1835516966067864	0.1208517365269461	0.006903493013972056
0.03629907692307692	-0.003411137724550898	0.17591724550898202	-1.6202904191616767	0.0865779241516966	0.265743872255489	-0.002354730538922156	-0.2192874251497006	-0.07553233532934131	0.07147145708582833
0.026076923076923077	-0.21311489021956087	0.14261804391217564	-0.41705219560878243	0.16844522954091817	0.017542994011976048	0.08594766467065867	-0.24405878243512974	-0.05880151696606786	0.0312687624750499
0.058829538461538454	-0.042882874251497005	-0.10087221556886228	1.6608992015968063	0.07358311377245509	-0.17575481037924154	-0.02537425149700599	0.22822135728542914	0.17023201596806387	0.08324800399201597
0.10180430769230768	0.2776016367265469	-0.04125852295409182	0.019898303393213572	-0.05441576846307385	0.12133904191616766	0.025455449101796406	0.25867794411177647	0.08430383233532934	0.2639570858283433
0.11974523076923077	0.10818179640718562	0.06708570858283433	-1.6734879241516967	0.046618882235528944	0.21831281437125746	0.1716517365269461	-0.12872984031936127	-0.1421307385229541	0.20548043912175648
0.10389046153846154	-0.010395848303393213	-0.08235461077844311	-0.14781596806387226	0.20434339321357287	-0.05262898203592815	-0.04823137724550898	-0.11329850299401198	-0.002598962075848303	0.10477065868263473
0.05277969230769231	0.18615065868263472	-0.12296339321357286	1.7932838323353293	0.027451536926147706	-0.10087221556886228	-0.15910670658682635	0.1863943113772455	0.16779548902195607	0.19898303393213573
0.012308307692307691	0.18127760479041916	0.12410043912175649	-0.19532824351297406	-0.16405948103792414	0.04873053892215569	0.17014958083832335	0.18273952095808382	0.10623257485029941	0.28710409181636726
-0.005215384615384615	0.04775592814371258	0.11435433133732535	-1.3116636726546906	0.012669940119760479	0.0056852295409181635	0.040355209580838325	-0.16040469061876247	0.025015009980039922	0.3061902195608782
0.009804923076923077	0.11256754491017965	-0.2236731736526946	0.3151241516966068	0.13108514970059879	-0.12003956087824351	-0.1165185628742515	-0.16405948103792414	-0.15220171656686626	0.16202904191616765
0.044435076923076924	0.0669232734530938	-0.08950175648702595	1.0310569860279442	-0.07504502994011976	-0.12442530938123753	0.1763611976047904	0.18923692614770457	-0.07488259481037925	0.08730888223552895
0.052571076923076915	-0.10590770459081836	0.2953070658682635	-0.039796606786427144	-0.02046682634730539	-0.07309580838323354	0.1516365269461078	0.13319680638722556	0.16243512974051896	-0.044263572854291416
0.05236246153846154	0.06724814371257484	0.06286239520958083	-0.4166461077844311	0.13335924151696604	-0.02940075848303393	-0.021801556886227542	-0.22334830339321357	0.07601964071856288	-0.24121616766467066
0.0717636923076923	0.1599986027944112	-0.29189592814371257	0.5465942115768464	0.042395568862275454	-0.02988806387225549	0.10571928143712575	-0.12832375249501	0.012832375249500998	-0.2071047904191617
0.10096984615384616	-0.021116566866267464	0.0032487025948103793	0.10192804391217565	0.014619161676646708	-0.005847664670658683	0.19146395209580838	0.2046682634730539	0.11126806387225549	-0.2655814371257485
0.11619876923076923	-0.05132950099800399	0.26785552894211573	-0.2318761477045908	0.09453724550898204	-0.04499453093812376	-0.06118239520958084	0.10192804391217565	0.10785692614770459	-0.27289101796407184
0.10597661538461538	-0.046131576846307386	-0.03281189620758483	0.1835516966067864	0.06546135728542915	-0.06578622754491018	0.020177604790419162	-0.14578552894211574	0.11321728542914171	-0.139288123752495
0.05528307692307692	-0.21441437125748505	-0.17526750499001997	0.11654720558882235	-0.024690139720558883	0.08933932135728542	0.15273269461077846	-0.1246689620758483	0.1385571656686627	-0.10761327345309381
-0.031709538461538456	-0.11013101796407185	0.0753699001996008	-0.3394894211576846	0.04223313373253493	0.0727709381237525	-0.057893892215568864	-0.014619161676646708	0.012020199600798403	-0.12832375249501
-0.06654830769230768	0.019329780439121758	0.08982662674650697	-0.23918572854291417	0.1080193612774451	-0.11630355289421157	-0.054158802395209586	-0.039796606786427144	-0.05181680638722555	-0.15106467065868262
-0.050067692307692306	-0.12523748502994012	-0.10233413173652695	0.3463929141716567	0.07666938123752495	-0.007309580838323354	0.09284946107784432	-0.05847664670658683	-0.03297433133732535	0.004060878243512974
-0.02211323076923077	-0.06026343313373254	0.0022740918163672657	-0.2176630738522954	0.0008121756487025948	0.2319573652694611	0.0724282634730539	0.043045309381237525	0.06578622754491018	-0.02802005988023952
-0.006675692307692307	0.13400898203592815	0.02842614770459082	-0.22984570858283432	0.06351213572854292	0.12913592814371255	-0.17152994011976047	0.109237624750499	0.1190649500998004	-0.24527704590818364
-0.010848	0.20677992015968066	-0.16048590818363276	0.2992867265469062	0.23033301397205588	-0.08674035928143713	-0.05310323353293413	0.048324451097804394	-0.13465872255489023	-0.05076097804391217
0.016897846153846156	0.16194782435129743	0.042720439121756486	0.1104558882235529	0.0924255888223553	-0.01396942115768463	0.1372645508982036	-0.013400898203592816	-0.08787740518962077	0.32974331337325347
0.03421292307692308	0.09486211576846307	0.23731772455089822	-0.21360219560878244	-0.024202834331337325	0.1317348902195609	-0.025577245508982036	0.031674850299401196	0.21652602794411177	0.2570535928143713
0.054240000000000003	-0.017705429141716567	-0.11126806387225549	-0.07350189620758484	0.14797840319361277	0.02988806387225549	-0.04311592814371258	-0.009746107784431137	0.07650694610778443	0.10680109780439122
0.07405846153846153	-0.03995904191616766	-0.27191640718562876	0.3139058882235529	0.15577528942115768	-0.12133904191616766	0.01648311377245509	-0.06741057884231537	-0.2038560878243513	0.20872914171656684
0.03129230769230769	-0.0012994810379241516	0.1052579640718563	0.11979590818363274	-0.04401992015968064	-0.03232459081836327	0.1186702994011976	0.003654790419161677	-0.053928463073852295	0.1888308383233533
-0.02586830769230769	-0.04223313373253493	0.19394754491017963	-0.13157245508982035	-0.04223313373253493	0.1224760878243513	0.009337724550898204	0.03329920159680639	0.17949081836327346	0.11614111776447106
-0.06383630769230769	-0.09859812375249502	-0.11581624750499002	0.06862884231536925	0.06627353293413174	0.06708570858283433	0.021476766467065866	-0.012994810379241517	0.019329780439121758	-0.11248632734530938
-0.061750153846153844	-0.0839789620758483	-0.07845616766467066	0.4085243512974052	-0.025989620758483035	0.014781596806387225	0.09857389221556886	-0.022740918163672654	-0.08446626746506986	-0.2749214570858283
-0.02482523076923077	0.08414139720558882	0.20840427145708582	0.18233343313373254	-0.08609061876247505	0.08121756487025948	0.09711233532934131	-0.00934001996007984	0.05165437125748503	-0.11451676646706586
0.0012516923076923076	0.10265900199600798	0.12280095808383233	-0.24040399201596807	-0.0282637125748503	0.02940075848303393	0.14351676646706588	0.04873053892215569	0.12361313373253494	0.08162365269461078
0.008136	-0.07894347305389221	-0.10769449101796408	-0.06741057884231537	0.010233413173652695	-0.030537804391217564	-0.08188778443113771	0.057664471057884234	-0.09827325349301397	0.09827325349301397
0.006258461538461538	-0.09599916167664671	0.012182634730538922	0.4483209580838323	-0.03329920159680639	0.01396942115768463	0.028865748502994015	-0.0917758483033932	-0.16487165668662673	0.043045309381237525
0.018358153846153843	-0.010395848303393213	0.08966419161676646	0.2830432135728543	-0.01721812375249501	0.01868003992015968	0.11075353293413173	-0.0458879241516966	0.16909497005988025	0.036953992015968065
0.05111076923076923	0.02355309381237525	-0.07163389221556887	-0.33867724550898204	0.11987712574850298	-0.024690139720558883	0.03361580838323353	0.1258872255489022	0.14196830339321356	0.01908612774451098
0.07614461538461538	0.022903353293413174	-0.10753205588822355	-0.034923552894211576	0.09015149700598803	-0.003411137724550898	-0.05281904191616767	0.09258802395209581	-0.17169393213572853	0.07634451097804391
0.059038153846153844	-0.16194782435129743	0.017380558882235532	0.4722801397205589	0.008609061876247505	0.1054203992015968	-0.01818826347305389	-0.008933932135728542	-0.01559377245508982	-0.03005049900199601
0.008344615384615384	-0.18420143712574852	0.054578203592814366	0.13116636726546907	0.05327872255489022	0.14440483033932136	-0.07742191616766467	0.013806986027944113	0.3222712974051896	-0.17664820359281438
-0.05027630769230769	-0.4306155289421158	-0.06334970059880239	-0.2696423153692615	0.07504502994011976	-0.011857764471057883	-0.17485904191616766	0.13522724550898205	0.06643596806387225	-0.08893323353293413
-0.09930092307692308	-0.20954131736526946	-0.060750738522954095	0.005279141716566866	0.01104558882235529	-0.11272998003992016	0.01855365269461078	0.07675059880239521	-0.18111516966067864	0.048324451097804394
-0.12350030769230769	1.0280519361277445	0.11711572854291417	0.23025179640718563	0.02176630738522954	0.0248525748502994	-0.17798514970059878	-0.1863943113772455	-0.016893253493013974	0.10111586826347305
-0.12329169230769231	1.031950379241517	0.23569337325349302	0.13685159680638723	0.08462870259481038	0.06107560878243513	-0.11720874251497007	-0.16852644710578843	0.111430499001996	0.04507574850299401
-0.10910584615384614	0.17672942115768464	0.07504502994011976	0.011370459081836327	0.01997952095808383	-0.10850666666666667	0.09987305389221557	0.19410998003992017	0.031999720558882234	0.028832235528942117
-0.09721476923076922	-0.2501500998003992	-0.15626259481037924	-0.10152195608782434	0.0282637125748503	-0.12458774451097805	0.04798778443113773	0.22375439121756488	-0.11630355289421157	0.02071047904191617
-0.0771876923076923	-0.2793884231536926	0.057339600798403195	0.09989760479041916	0.06042586826347305	0.08722766467065868	-0.0944734131736527	-0.0475122754491018	-0.014294291417165669	-0.05197924151696607
-0.03692492307692308	-0.061725349301397205	0.38383421157684633	0.2655814371257485	0.010720718562874251	0.1406688223552894	-0.00487185628742515	-0.06903493013972056	0.15025249500998003	-0.1275115768463074
0.0022947692307692304	-0.013482115768463074	0.13043540918163674	0.05807055888223553	0.025015009980039922	-0.07975564870259481	0.08956095808383234	0.11614111776447106	0.07829373253493015	-0.015025249500998004
-0.0033378461538461535	-0.5678732135728543	-0.19151101796407186	-0.2931954091816367	0.038334690618762476	-0.10655744510978044	0.02919053892215569	0.16405948103792414	-0.02777640718562874	0.06822275449101796
-0.045895384615384616	-0.9114235129740519	0.0591263872255489	-0.15674990019960078	0.06237508982035928	0.12263852295409182	0.20287221556886229	-0.008121756487025948	0.060750738522954095	-0.04182704590818363
-0.08761846153846153	0.5628377245508982	0.28247469061876246	0.20954131736526946	0.08008051896207584	0.07634451097804391	0.13539700598802396	0.01908612774451098	-0.027126666666666667	0.06131926147704591
-0.10618523076923077	1.1607614371257486	0.009096367265469063	0.006903493013972056	0.06643596806387225	-0.1104558882235529	0.12122802395209581	0.2489318363273453	-0.017705429141716567	0.17827255489021956
-0.0988836923076923	-0.5129701397205588	-0.23130762475049899	-0.3139058882235529	0.08073025948103793	0.08885201596806389	0.09625976047904192	0.139288123752495	0.16470922155688622	0.1096437125748503
-0.07426707692307692	-0.7908966467065869	-0.04093365269461078	-0.10192804391217565	0.11191780439121757	0.25388610778443116	0.05533616766467066	-0.17624211576846308	0.11565381237524949	-0.004873053892215568
-0.04214030769230769	0.5293760878243513	0.11922738522954092	0.20954131736526946	0.04515696606786427	0.013157245508982037	0.010555688622754493	-0.12020199600798404	0.02209117764471058	-0.139288123752495
-0.04526953846153846	0.3708394011976048	-0.04531940119760479	0.08202974051896207	0.038497125748502996	-0.05344115768463074	-0.12390754491017965	0.1096437125748503	-0.006334970059880239	0.02030439121756487
-0.059664	-0.6765423153692615	-0.11695329341317366	-0.10395848303393214	0.10688231536926147	0.1738055888223553	-0.07531077844311378	0.006903493013972056	0.09794838323353293	0.2651753493013972
-0.04130584615384615	-0.5246654690618763	-0.010070978043912176	-0.0032487025948103793	-0.008609061876247505	0.09876055888223553	-0.04226335329341317	-0.22862744510978045	0.08267948103792415	0.1258872255489022
-0.015437538461538461	0.1747801996007984	-0.016081077844311377	0.17867864271457085	-0.011695329341317366	-0.2733783233532934	0.04007101796407186	-0.14294291417165667	-0.10379604790419161	0.010558283433133732
-0.0014603076923076922	0.2808503393213573	-0.017705429141716567	0.22862744510978045	0.1318973253493014	-0.18468874251497006	-0.03885305389221557	0.05279141716566866	-0.11792790419161678	0.04223313373253493
-0.016480615384615385	0.3515096207584831	0.05977612774451098	0.13197854291417166	0.050517325349301395	0.22659700598802396	-0.002801317365269461	0.03289311377245509	0.09128854291417166	0.01908612774451098
-0.06383630769230769	0.5069600399201596	-0.04483209580838323	0.003654790419161677	-0.027126666666666667	0.025015009980039922	0.06000502994011976	-0.08081147704590819	0.08592818363273454	0.12385678642714572
-0.12391753846153845	-0.05214167664670659	-0.06448674650698603	0.14456726546906187	0.1465164870259481	-0.3125251896207585	-0.04275053892215569	0.10761327345309381	-0.13660794411177646	0.08040538922155689
-0.13038461538461538	0.01413185628742515	0.21360219560878244	0.24284051896207584	0.09275045908183632	0.10574526946107785	0.09256526946107783	0.3195911177644711	-0.024202834331337325	-0.18111516966067864
-0.07197230769230768	0.6286239520958085	0.2649316966067864	-0.010152195608782435	-0.1406688223552894	0.3823722954091816	0.07851808383233533	0.18192734530938123	0.21002862275449102	-0.0917758483033932
-0.031709538461538456	-0.09112610778443114	0.03102510978043912	-0.18964301397205588	0.0779688622754491	-0.17965325349301395	-0.06568886227544911	0.09624281437125749	0.06838518962075849	0.06659840319361278
-0.004798153846153846	-0.7030192415169662	0.04775592814371258	-0.013400898203592816	0.3367280239520958	-0.3739256686626746	-0.04977413173652694	0.017461776447105788	-0.11532894211576847	-0.2042621756487026
0.01940123076923077	0.08868958083832335	0.20954131736526946	0.11614111776447106	0.06237508982035928	0.15463824351297406	0.18058347305389222	0.057664471057884234	0.012182634730538922	-0.4052756487025948
0.03838523076923077	0.5604011976047903	0.07926834331337326	-0.19532824351297406	-0.07407041916167664	0.23179493013972055	0.07750311377245508	0.1530951097804391	0.13677037924151697	-0.22172395209580836
0.06070707692307692	-0.21343976047904192	-0.1020092614770459	-0.3447685628742515	0.2931954091816367	-0.2933578443113773	-0.21456467065868265	0.10192804391217565	0.01559377245508982	-0.06131926147704591
0.059038153846153844	-0.38659560878243515	-0.01088315369261477	0.05888273453093812	0.359631377245509	-0.30050499001996006	-0.04928694610778443	-0.14659770459081836	-0.053928463073852295	-0.12791766467065868
0.044435076923076924	0.32925600798403193	0.15496311377245509	0.17827255489021956	-0.0924255888223553	0.29238323353293416	0.09037293413173653	-0.12669940119760478	0.1002224750499002	-0.17177514970059882
-0.0022947692307692304	0.094212375249501	0.07244606786427145	-0.30943892215568863	-0.07488259481037925	0.26022107784431137	0.03418419161676647	0.173399500998004	0.1292983632734531	-0.061725349301397205
-0.05069353846153846	-0.32340834331337326	-0.03005049900199601	-0.26070838323353296	0.31886015968063874	-0.3164236327345309	-0.11708694610778443	-0.013400898203592816	-0.021279001996007983	0.08365409181636727
-0.054240000000000003	-0.016081077844311377	0.041908263473053896	0.33908333333333335	0.005035489021956088	-0.23390658682634732	0.08675964071856287	-0.3098450099800399	-0.0029238323353293415	0.0929941117764471
-0.028788923076923077	0.02014195608782435	0.016081077844311377	0.27370319361277445	-0.29140862275449103	0.27776407185628743	0.1776197604790419	0.02680179640718563	0.08495357285429142	0.09096367265469062
0.008970461538461538	-0.25973377245508983	-0.09258802395209581	-0.17705429141716567	0.0282637125748503	0.0675730139720559	0.023100718562874253	0.5754264471057884	-0.012182634730538922	0.19167345309381237
0.018983999999999997	-0.1020092614770459	-0.064161876247505	-0.13319680638722556	0.2210742115768463	-0.3659663473053892	0.12760203592814373	0.20954131736526946	-0.03264946107784431	0.1677142714570858
0.034630153846153845	0.28377417165668667	-0.016081077844311377	0.24487095808383233	0.05490307385229541	-0.04921784431137724	0.10239017964071856	-0.3130937125748503	0.05685229540918164	0.1096437125748503
0.04130584615384615	0.25486071856287423	-0.09112610778443114	0.2330944111776447	-0.03671033932135728	0.27289101796407184	-0.015062155688622753	0.30334760479041917	0.10314630738522955	0.1401002994011976
0.05444861538461539	0.10054734530938123	-0.0094212375249501	-0.012182634730538922	-0.053766027944111776	-0.03281189620758483	-0.016117724550898205	0.7431407185628743	-0.024040399201596806	0.10639500998003992
0.09074769230769231	0.03151241516966068	0.0565274251497006	0.0799993013972056	-0.07342067864271457	-0.2105159281437126	0.2198831137724551	-0.3248702594810379	-0.11321728542914171	0.13157245508982035
0.09158215384615384	-0.04125852295409182	-0.04466966067864271	0.15512554890219563	0.06773544910179641	0.07147145708582833	0.06463329341317364	-0.9181645708582834	0.04012147704590819	0.19938912175648701
0.08010830769230769	0.16519652694610779	0.022740918163672654	0.10477065868263473	0.0727709381237525	0.14196830339321356	-0.0639837125748503	-0.07593842315369262	-0.00471061876247505	0.05644620758483034
0.03296123076923077	0.33282958083832337	0.10980614770459082	0.1250750499001996	0.04109608782435129	-0.09096367265469062	0.09820850299401199	0.3248702594810379	-0.1405063872255489	-0.016243512974051896
-0.002086153846153846	-0.0056852295409181635	-0.019329780439121758	0.064161876247505	0.13222219560878243	-0.007309580838323354	0.07458000000000001	-0.4365444111776447	0.025339880239520957	0.08771497005988023
0.017523692307692306	-0.18793744510978044	-0.10103465069860279	-0.17583602794411177	0.1877750099800399	0.2884847904191617	0.08797760479041916	-0.6850701596806388	0.07342067864271457	-0.027207884231536927
0.04088861538461538	0.10688231536926147	0.05847664670658683	-0.1396942115768463	0.0376849500998004	0.11711572854291417	-0.042912934131736524	0.21563263473053892	-0.08706522954091817	-0.19898303393213573
0.06258461538461538	0.03134998003992016	0.08544087824351297	0.09705499001996008	-0.08706522954091817	-0.12345069860279441	-0.03227604790419161	0.3772555888223553	-0.007959321357285429	-0.08933932135728542
0.05820369230769231	-0.24251564870259482	-0.09664890219560879	-0.15674990019960078	-0.08479113772455091	0.20450582834331335	0.09110371257485031	-0.5916699600798403	0.14619161676646708	-0.03614181636726547
0.03692492307692308	0.04109608782435129	-0.06123804391217565	0.048324451097804394	-0.016893253493013974	0.33900211576846306	0.05704131736526946	-0.621314371257485	0.14667892215568865	-0.19938912175648701
0.04380923076923077	0.1421307385229541	0.13059784431137725	0.5811116766467066	0.13124758483033933	-0.1351460279441118	-0.09033233532934132	0.5307567864271456	-0.06806031936127745	-0.17705429141716567
0.08574092307692306	-0.0839789620758483	-0.06237508982035928	-0.9153219560878243	0.1483032734530938	-0.2815000798403194	0.024521676646706587	0.6464918163672655	-0.04483209580838323	-0.041014870259481036
0.12767261538461538	0.022416047904191615	-0.3537837125748503	-1.151258982035928	-0.05100463073852295	0.17835377245508982	0.08440491017964072	-0.36872774451097806	0.23942938123752494	-0.05604011976047904
0.12537784615384615	0.08365409181636727	-0.07260850299401198	1.9508459081836327	-0.13335924151696604	0.25940890219560875	-0.11176850299401198	-0.3983721556886227	0.08625305389221556	-0.08243582834331337
0.09283384615384616	-0.16503409181636727	0.11841520958083833	1.208517365269461	0.2758148502994012	-0.25892159680638727	-0.029271736526946108	0.9400933133732535	-0.11890251497005988	0.010558283433133732
0.055491692307692304	-0.218475249500998	-0.20889157684630738	-2.5843429141716565	0.31561145708582833	-0.3245453892215569	0.05626994011976048	1.0375543912175649	0.10866910179640718	0.021928742514970057
0.042974769230769226	0.1798156886227545	-0.13758255489021956	-0.15715598802395211	-0.02014195608782435	0.10574526946107785	0.02042119760479042	-0.2956319361277445	0.18809988023952096	-0.05928882235528942
0.07551876923076924	0.0719587624750499	0.31707337325349305	3.547583233532934	0.03963417165668663	0.03102510978043912	-0.06410550898203592	-0.4300470059880239	-0.05587768463073852	0.109237624750499
0.10806276923076923	-0.3105759680638723	0.15122710578842316	-0.5648681636726547	0.18387656686626747	-0.3446873453093813	-0.006414610778443114	0.6477100798403194	-0.08219217564870258	0.1880186626746507
0.12370892307692308	0.08950175648702595	-0.20661748502994012	-2.868604391217565	0.02988806387225549	-0.19557189620758483	0.04429329341317365	0.8401957085828343	-0.01104558882235529	-0.07715668662674652
0.130176	0.2996928143712575	0.042395568862275454	1.4314595808383233	0.016081077844311377	0.08625305389221556	0.01648311377245509	-0.3061902195608782	-0.016081077844311377	-0.07106536926147705
0.12141415384615384	-0.031837285429141715	0.2982308982035928	2.0174443113772456	0.16357217564870258	-0.07325824351297405	-0.06763760479041915	-0.6627353293413174	-0.0222536127744511	0.1863943113772455
0.1207883076923077	0.02777640718562874	0.057826906187624746	-1.5086162674650698	-0.13319680638722556	-0.1653589620758483	-0.034630778443113776	0.1599986027944112	-0.02322822355289421	0.05725838323353293
0.12642092307692307	0.24771357285429144	-0.12734914171656686	-1.0306508982035927	-0.06887249500998004	0.11938982035928143	-0.014696766467065869	0.43776267465069857	0.09697377245508981	-0.057664471057884234
0.12245723076923076	0.03443624750499002	0.12946079840319363	1.6580565868263473	0.2036936526946108	0.18615065868263472	-0.10580047904191617	-0.06700449101796407	0.016893253493013974	0.15228293413173652
0.10764553846153846	-0.18615065868263472	0.24868818363273454	-0.3240580838323353	-0.06838518962075849	-0.11337972055888224	0.1182237125748503	-0.3800982035928144	-0.11890251497005988	0.2176630738522954
0.06905169230769231	-0.06481161676646706	0.024365269461077844	-1.0054734530938125	-0.17770403193612777	-0.09112610778443114	0.005034251497005988	-0.2846675648702595	0.10249656686626746	0.23390658682634732
0.04380923076923077	-0.009096367265469063	-0.04418235528942116	1.2901410179640718	0.0951869860279441	0.22237369261477047	-0.09301185628742514	-0.2773579840319361	0.13335924151696604	0.23350049900199601
0.06028984615384615	0.03752251497005988	0.0625375249500998	-0.1441611776447106	0.14667892215568865	0.15577528942115768	0.16633329341317366	-0.20791696606786428	-0.05327872255489022	0.002436526946107784
0.07927384615384615	0.14505457085828344	-0.02209117764471058	-1.4383630738522954	-0.04353261477045908	-0.0805678243512974	0.16288239520958084	0.0787810379241517	0.003411137724550898	-0.27532754491017963
0.08386338461538462	-0.012020199600798403	-0.08219217564870258	0.8730888223552894	0.010558283433133732	0.10493309381237524	-0.02517125748502994	0.0471061876247505	0.09388750499001995	-0.1104558882235529
0.07656184615384615	-0.24024155688622753	0.10428335329341318	1.4919666666666667	0.08576574850299401	0.3446873453093813	0.053590419161676645	-0.21644481037924151	0.10931884231536927	0.06862884231536925
0.06592246153846154	-0.30716483033932135	0.038497125748502996	-1.4602918163672653	0.035573293413173654	0.11272998003992016	0.12902299401197606	0.03248702594810379	0.0994102994011976	-0.3037536926147705
0.07948246153846153	0.054578203592814366	-0.20012007984031938	-0.9697377245508982	0.03817225548902196	-0.08852714570858283	-0.056066946107784434	0.44913313373253494	0.007472015968063872	-0.33867724550898204
0.10076123076923077	0.4899043512974052	-0.031837285429141715	2.0150077844311376	0.11061832335329341	0.06887249500998004	0.010433892215568863	0.16527774451097807	0.05668986027944112	0.043857485029940114
0.1097316923076923	0.0737455489021956	0.2176630738522954	0.7163389221556886	-0.009583672654690619	0.03752251497005988	-0.06292814371257485	-0.2854797405189621	0.09843568862275448	-0.07147145708582833
0.0892873846153846	-0.10574526946107785	-0.0021116566866267467	-1.7421167664670658	-0.12036443113772455	-0.19199832335329342	-0.10015724550898203	-0.04994880239520958	-0.029075888223552893	-0.36629121756487026
0.03588184615384615	0.16909497005988025	-0.2210742115768463	-0.12994810379241517	0.11402946107784431	-0.07390798403193613	-0.06106059880239521	0.35492075848303395	-0.06952223552894213	-0.2200996007984032
-0.003963692307692307	-0.3367280239520958	0.019329780439121758	1.8659735528942116	0.09404994011976048	0.14278047904191618	-0.09000754491017963	0.14497335329341318	-0.03134998003992016	0.016243512974051896
-0.004589538461538461	-0.17786646706586826	0.2251350898203593	-0.22375439121756488	-0.0831667864271457	0.030537804391217564	-0.019649820359281436	-0.3037536926147705	0.07845616766467066	0.16202904191616765
0.006049846153846154	0.35865676646706585	-0.01575620758483034	-1.215014770459082	0.07715668662674652	-0.08495357285429142	-0.016807904191616766	-0.2196935129740519	0.07683181636726547	0.25989620758483034
0.012099692307692308	-0.3732759281437126	-0.14944031936127744	0.5486246506986028	0.18290195608782436	0.07260850299401198	-0.007348383233532934	0.1417246506986028	-0.029075888223552893	0.19857694610778442
0.016897846153846156	-0.3417635129740519	0.11224267465069859	0.7179632734530939	-0.02842614770459082	0.14018151696606787	0.015955329341317364	0.04507574850299401	0.02339065868263473	0.19329780439121758
0.009804923076923077	0.7048060279441118	0.10087221556886228	-0.5364420159680638	-0.04548183632734531	-0.1224760878243513	0.2072162874251497	-0.18152125748502995	0.08950175648702595	0.28710409181636726
0.01272553846153846	0.33559097804391214	-0.08511600798403193	-0.5157315369261477	0.11272998003992016	-0.19313536926147704	0.014818562874251498	-0.08081147704590819	-0.043857485029940114	0.26883013972055886
0.02858030769230769	-0.42671708582834333	0.02663936127744511	0.49258453093812377	0.08332922155688623	0.10119708582834332	-0.015305748502994012	0.031674850299401196	-0.08446626746506986	0.039796606786427144
0.04547815384615384	0.04531940119760479	0.13693281437125748	0.02355309381237525	0.034273812375249506	0.11841520958083833	0.2145240718562874	0.057664471057884234	0.14326778443113775	-0.07431407185628743
0.051319384615384614	0.4148593213572854	0.022903353293413174	-0.38618952095808384	0.11402946107784431	-0.12604966067864273	0.01839125748502994	0.23228223552894212	0.12133904191616766	0.09746107784431138
0.02232184615384615	-0.23211980039920158	-0.04337017964071856	0.2992867265469062	0.1565874650698603	-0.005522794411177645	-0.06479568862275449	0.4527879241516966	-0.058151776447105785	0.1096437125748503
-0.013351384615384614	-0.4910413972055888	0.08755253493013972	0.124262874251497	0.007309580838323354	0.21002862275449102	0.03430598802395209	0.28507365269461077	0.10265900199600798	-0.10152195608782434
-0.037342153846153844	0.11321728542914171	0.10980614770459082	-0.24771357285429144	0.031999720558882234	0.012182634730538922	-0.002232934131736527	-0.12142025948103792	0.24349025948103795	-0.049542714570858286
-0.043392	-0.03784738522954092	-0.07520746506986029	0.2318761477045908	0.18956179640718565	-0.16990714570858284	-0.09792431137724551	-0.055634031936127745	0.010720718562874251	0.0934001996007984
-0.02795446153846154	-0.25940890219560875	-0.02209117764471058	0.46253403193612774	0.15496311377245509	-0.03102510978043912	0.07064191616766467	0.4186765469061876	-0.09599916167664671	-0.09705499001996008
-0.021904615384615383	0.4320774451097804	0.18647552894211578	-0.19776477045908183	0.03654790419161677	0.06822275449101796	0.02789137724550898	0.33055548902195614	0.10736962075848304	-0.22334830339321357
-0.02482523076923077	0.1937851097804391	-0.0523041117764471	-0.25867794411177647	0.05327872255489022	-0.03719764471057884	-0.07348383233532933	-0.24527704590818364	0.1868003992015968	-0.29238323353293416
-0.021070153846153846	-0.5631625948103792	-0.23666798403193612	0.33502245508982037	0.15285145708582834	-0.05360359281437126	0.06930215568862276	-0.23837355289421155	0.0035735728542914172	-0.40405738522954093
-0.005215384615384615	0.14944031936127744	0.06659840319361278	0.19898303393213573	0.13839473053892215	0.0737455489021956	0.08964215568862276	0.3902503992015968	-0.15350119760479042	-0.21157175648702595
0.02545107692307692	0.6107560878243513	0.18208978043912175	-0.19532824351297406	0.06269996007984031	0.08446626746506986	-0.0173762874251497	0.3098450099800399	0.13400898203592815	-0.07268972055888223
0.04109723076923077	-0.27191640718562876	-0.06286239520958083	-0.2529927145708583	0.061887784431137724	-0.01559377245508982	-0.036295329341317364	-0.5932943113772455	0.21457680638722554	-0.22984570858283432
0.020652923076923076	-0.35995624750499006	-0.09453724550898204	0.24081007984031935	0.08511600798403193	-0.013644550898203591	0.11469161676646707	-0.550249001996008	-0.1687700998003992	-0.08812105788423154
-0.012516923076923077	0.4085243512974052	0.18338926147704593	0.30943892215568863	-0.03281189620758483	0.03752251497005988	0.11931988023952096	0.3313676646706587	-0.1507398003992016	0.2810127744510978
-0.042974769230769226	0.4306155289421158	0.18338926147704593	-0.23837355289421155	-0.05880151696606786	-0.094212375249501	0.0012179640718562874	0.2209117764471058	0.057502035928143715	0.16487165668662673
-0.03984553846153846	-0.12312582834331337	-0.08966419161676646	-0.20548043912175648	0.12653696606786427	-0.1080193612774451	0.03235724550898204	-0.7882164670658682	0.02339065868263473	-0.05604011976047904
-0.02086153846153846	-0.050842195608782434	-0.08284191616766468	0.30050499001996006	0.09112610778443114	0.09908542914171657	0.1661302994011976	-0.5092341317365269	-0.08381652694610779	0.18273952095808382
-0.01710646153846154	0.23553093812375248	0.15983616766467065	0.35289031936127746	-0.10996858283433134	0.07000954091816368	0.06938335329341318	0.35167205588822353	-0.0056852295409181635	0.4406052894211577
-0.015020307692307692	0.10590770459081836	0.13449628742514969	-0.32771287425149703	0.017380558882235532	-0.11126806387225549	-0.018837844311377246	-0.16690209580838322	0.09404994011976048	0.2351248502994012
-0.022530461538461537	0.18371413173652695	-0.03005049900199601	-0.16121686626746506	0.12799888223552894	-0.01673081836327345	0.06682562874251496	-1.0412091816367266	0.02810127744510978	-0.02639570858283433
-0.017523692307692306	0.1052579640718563	0.0591263872255489	0.4300470059880239	-0.07049684630738522	0.16129808383233532	0.1457497005988024	0.012182634730538922	0.021116566866267464	0.1677142714570858
-0.006675692307692307	-0.2915710578842315	0.13076027944111776	0.13076027944111776	-0.1317348902195609	-0.010233413173652695	0.15618359281437125	1.9459728542914172	0.08836471057884232	0.30578413173652697
-0.0043809230769230765	-0.14278047904191618	-0.03784738522954092	-0.24202834331337325	0.03736007984031936	-0.20840427145708582	0.0347525748502994	0.5815177644710579	0.02793884231536926	0.12385678642714572
-0.009179076923076922	0.2149016766467066	-0.05409089820359281	0.008527844311377245	0.13043540918163674	-0.02387796407185629	0.02509005988023952	-1.7660759481037924	-0.08267948103792415	0.039796606786427144
-0.03233538461538461	0.1054203992015968	0.11321728542914171	0.2026378243512974	0.030375369261477048	0.2038560878243513	0.17270730538922155	-0.011776546906187626	0.031674850299401196	-0.08812105788423154
-0.046104	-0.10314630738522955	-0.03281189620758483	-0.018273952095808385	-0.005035489021956088	0.09453724550898204	0.061547784431137724	2.62292125748503	0.12442530938123753	-0.2590840319361277
-0.02315630769230769	-0.008121756487025948	-0.1465164870259481	-0.09218193612774452	0.12133904191616766	-0.08430383233532934	-0.2326311377245509	0.6205021956087825	0.035410858283433135	-0.052385329341317365
0.02086153846153846	0.038334690618762476	0.05945125748502994	-0.11654720558882235	0.12523748502994012	0.0625375249500998	-0.014899760479041915	-1.9796781437125748	-0.024040399201596806	0.043451397205588826
0.043600615384615383	-0.12263852295409182	0.11419189620758483	-0.027207884231536927	0.03654790419161677	0.18208978043912175	0.12731784431137724	-0.18273952095808382	-0.03443624750499002	-0.19817085828343314
0.015020307692307692	0.09486211576846307	-0.05928882235528942	0.05522794411177645	0.07293337325349301	-0.024365269461077844	-0.1513117365269461	2.110032335329341	0.014294291417165669	-0.11411067864271457
-0.03650769230769231	0.20677992015968066	-0.10948127744510978	0.03411137724550898	0.06042586826347305	-0.11695329341317366	-0.08590706586826347	0.7069989021956088	0.09356263473053893	0.11370459081836327
-0.08469784615384615	-0.0719587624750499	0.09551185628742516	-0.1413185628742515	-0.011695329341317366	0.0004873053892215569	0.16170502994011976	-1.5354180638722554	0.014294291417165669	0.016649600798403195
-0.10222153846153846	-0.02810127744510978	0.08787740518962077	-0.13888203592814372	0.06741057884231537	-0.004873053892215568	0.016726706586826345	-0.6903493013972055	-0.1104558882235529	-0.14659770459081836
-0.07572738461538461	0.21441437125748505	-0.17884107784431139	0.16243512974051896	0.16422191616766468	-0.03232459081836327	-0.1427859880239521	0.8937993013972055	-0.00925880239520958	-0.17989690618762474
-0.047772923076923074	-0.009583672654690619	-0.07472015968063872	0.06619231536926148	0.09924786427145708	0.04060878243512974	0.1940622754491018	0.47390449101796406	0.11922738522954092	-0.1372576846307385
-0.023990769230769232	-0.14781596806387226	0.17348071856287425	-0.07147145708582833	0.02810127744510978	0.06318726546906188	0.13328586826347305	-0.7861860279441117	0.08722766467065868	-0.03614181636726547
-0.026702769230769228	0.1945972854291417	-0.013319680638722554	0.14619161676646708	0.050679760479041915	0.0012994810379241516	-0.16803844311377245	-0.7959321357285429	-0.055065508982035924	0.001218263473053892
-0.025033846153846153	0.1474910978043912	-0.09534942115768463	0.24081007984031935	0.11451676646706586	-0.12523748502994012	0.07092610778443113	-0.09258802395209581	-0.0565274251497006	-0.0008121756487025948
-0.0025033846153846152	-0.10720718562874253	0.09567429141716567	0.14619161676646708	0.09145097804391218	-0.08332922155688623	0.14522191616766467	0.23025179640718563	0.12556235528942117	0.019898303393213572
0.003129230769230769	-0.024365269461077844	0.0006497405189620758	0.06862884231536925	-0.030212934131736525	0.04905540918163673	-0.11306766467065868	0.16690209580838322	0.012182634730538922	0.0625375249500998
0.00855323076923077	0.17949081836327346	-0.094212375249501	0.08202974051896207	0.10038491017964071	-0.08430383233532934	-0.0818065868263473	-0.5055793413173654	-0.145541876247505	0.14740988023952095
-0.015020307692307692	-0.06952223552894213	0.026314491017964074	0.12791766467065868	0.19752111776447107	-0.1780289021956088	0.1101851497005988	-0.6720753493013971	0.024365269461077844	0.13360289421157684
-0.037967999999999995	-0.14521700598802395	0.09486211576846307	0.05644620758483034	-0.04840566866267465	0.01721812375249501	-0.11233688622754491	0.09218193612774452	0.08966419161676646	0.04994880239520958
-0.034630153846153845	0.13547089820359282	0.02615205588822355	0.006497405189620759	-0.06546135728542915	0.09210071856287426	-0.1351534131736527	0.5104523952095809	-0.014294291417165669	0.09096367265469062
-0.011265230769230769	0.007309580838323354	0.03362407185628742	0.005279141716566866	0.1046082235528942	-0.03118754491017964	0.0766911377245509	-0.22700309381237524	0.049380279441117766	0.12060808383233533
0.02858030769230769	-0.22838379241516965	0.149927624750499	0.06659840319361278	0.010395848303393213	-0.060750738522954095	-0.013113413173652694	-0.395935628742515	0.12361313373253494	0.06781666666666666
0.045895384615384616	-0.06269996007984031	0.025989620758483035	0.03451746506986028	-0.09323776447105789	-0.0445072255489022	-0.061304191616766465	0.6822275449101796	-0.012507504990019961	0.14253682634730538
0.03921969230769231	0.14245560878243513	-0.09015149700598803	-0.08324800399201597	0.042558003992015966	-0.035735728542914166	-0.014087784431137725	0.7285215568862276	-0.13985664670658682	0.13603942115768464
0.03275261538461539	-0.06887249500998004	0.06838518962075849	-0.26761187624750504	0.08154243512974052	-0.03752251497005988	0.05005832335329341	-0.372788622754491	0.0022740918163672657	-0.09136976047904191
0.035464615384615386	-0.03784738522954092	0.02842614770459082	-0.04791836327345309	0.024040399201596806	-0.00779688622754491	-0.0347525748502994	-0.4276104790419162	0.17023201596806387	-0.1104558882235529
0.028163076923076923	0.10980614770459082	-0.20093225548902197	0.22172395209580836	0.046618882235528944	0.05327872255489022	-0.07872107784431137	0.8759314371257485	-0.008609061876247505	-0.006497405189620759
0.012308307692307691	0.07407041916167664	-0.06123804391217565	-0.1579681636726547	0.03719764471057884	0.014619161676646708	0.015630538922155688	0.8296374251497006	-0.14944031936127744	-0.09989760479041916
-0.031709538461538456	0.010558283433133732	0.1361206387225549	-0.2529927145708583	0.0968113373253493	-0.03232459081836327	0.04977413173652694	-0.558370758483034	0.10330874251497006	-0.1275115768463074
-0.0897046153846154	-0.043207744510978044	-0.0017867864271457086	0.13197854291417166	0.038497125748502996	0.0282637125748503	0.021760958083832337	-0.4617218562874251	0.19995764471057884	-0.06456796407185628
-0.11745046153846153	-0.021116566866267464	-0.025664750499001996	0.35370249500998	-0.01673081836327345	0.01104558882235529	0.0661354491017964	0.5587768463073852	-0.08966419161676646	-0.027613972055888225
-0.10389046153846154	0.04905540918163673	0.1361206387225549	-0.08812105788423154	0.061562914171656685	-0.0917758483033932	0.11846730538922155	0.2639570858283433	-0.04873053892215569	0.05685229540918164
-0.05924676923076923	0.1996327744510978	0.04580670658682635	-0.19451606786427145	0.00779688622754491	-0.04337017964071856	0.06069520958083832	-0.6992832335329342	0.10834423153692616	0.05360359281437126
-0.011265230769230769	0.020791696606786425	-0.09047636726546907	0.3118754491017964	0.010395848303393213	0.035735728542914166	0.13417904191616767	-0.21441437125748505	0.02663936127744511	-0.06456796407185628
0.03024923076923077	-0.04401992015968064	0.06205021956087824	0.42842265469061874	0.06351213572854292	0.08609061876247505	0.06637904191616766	0.6217204590818364	0.04207069860279441	-0.08121756487025948
0.056951999999999996	0.2980684630738523	0.07894347305389221	0.03898443113772455	-0.005035489021956088	0.1292983632734531	0.003938083832335329	0.07512624750499002	0.031837285429141715	0.049542714570858286
0.08949599999999999	-0.09356263473053893	-0.12020199600798404	-0.1835516966067864	-0.07212119760479042	0.11679085828343312	0.08887077844311378	-0.5782690618762475	0.07488259481037925	0.06781666666666666
0.100344	-0.8157492215568862	-0.09080123752495009	0.24771357285429144	0.024527704590818364	0.1258872255489022	0.005196646706586826	-0.12669940119760478	0.07959321357285429	0.03451746506986028
0.0880356923076923	-0.45790463073852294	0.12198878243512974	0.25542924151696605	0.050679760479041915	0.1395317764471058	0.006211616766467066	0.33664680638722555	-0.021603872255489022	0.10395848303393214
0.06362769230769232	0.2564850698602794	0.06091317365269461	-0.07959321357285429	-0.008771497005988024	0.09128854291417166	0.05091089820359281	-0.0471061876247505	0.057502035928143715	0.14944031936127744
0.007301538461538462	0.13660794411177646	-0.1703944510978044	-0.13847594810379243	0.07683181636726547	0.03378650698602795	-0.07677233532934132	-0.1563438123752495	0.0882022754491018	0.1530951097804391
-0.02753723076923077	-0.03248702594810379	-0.030212934131736525	0.07431407185628743	0.14960275449101795	0.013482115768463074	-0.17019017964071856	0.07147145708582833	-0.10623257485029941	0.07350189620758484
-0.03588184615384615	0.11272998003992016	0.1738055888223553	0.1555316367265469	0.21116566866267464	0.02956319361277445	-0.002801317365269461	-0.19086127744510978	-0.04044634730538922	-0.01908612774451098
-0.010848	0.14684135728542913	-0.03248702594810379	-0.16933862275449102	0.18858718562874252	0.1396942115768463	0.01457497005988024	-0.2915710578842315	0.16487165668662673	-0.0929941117764471
0.03337846153846154	0.5435079441117764	-0.16649600798403194	-0.05685229540918164	0.09713620758483034	0.10866910179640718	-0.10925137724550898	0.34517465069860276	0.06221265469061876	-0.11532894211576847
0.07113784615384615	0.18452630738522954	0.10314630738522955	0.07025319361277445	0.11922738522954092	-0.05165437125748503	-0.06633844311377245	0.5063915169660679	-0.03297433133732535	-0.05035489021956088
0.10827138461538462	-0.6856386826347306	0.22448534930139719	-0.039796606786427144	0.12442530938123753	-0.016568383233532935	0.01729508982035928	-0.35207814371257484	-0.04726862275449102	-0.08852714570858283
0.1358086153846154	-0.10038491017964071	-0.042395568862275454	-0.10680109780439122	0.08430383233532934	0.03963417165668663	0.12382634730538923	-0.4389809381237525	0.08933932135728542	-0.16446556886227545
0.17628	0.694247744510978	-0.13482115768463074	-0.2042621756487026	0.03703520958083832	-0.10265900199600798	0.03844706586826348	0.4978636726546906	0.11711572854291417	-0.033705289421157685
0.21216184615384615	0.2662311776447106	0.0882022754491018	0.5498429141716566	-0.027289101796407183	-0.18403900199600798	-0.019000239520958084	0.558370758483034	-0.0994102994011976	0.02680179640718563
0.20506892307692307	-0.3675906986027944	0.1525265868263473	0.20832305389221556	-0.0004873053892215569	-0.08803984031936128	0.10072562874251498	-0.29360149700598803	0.012994810379241517	-0.09908542914171657
0.15208061538461537	0.08966419161676646	-0.046943752495009976	-1.183746007984032	0.14716622754491018	-0.04775592814371258	0.13681796407185629	-0.17583602794411177	0.2108407984031936	-0.05279141716566866
0.08031692307692308	0.539284630738523	-0.08365409181636727	0.26273882235528945	0.10736962075848304	-0.06432431137724551	0.004953053892215569	0.5855786427145708	0.15561285429141716	0.09867934131736526
0.026285538461538457	0.042882874251497005	0.13433385229540917	1.7932838323353293	-0.04158339321357285	-0.08836471057884232	-0.06455209580838323	0.2907588822355289	0.02777640718562874	0.03451746506986028
0.01272553846153846	-0.2933578443113773	0.13108514970059879	-0.6931919161676646	0.049380279441117766	-0.04548183632734531	-0.00028419161676646704	-0.4353261477045908	0.05555281437125748	-0.043451397205588826
0.03755076923076923	-0.2800381636726547	-0.05685229540918164	-1.7794768463073851	0.09973516966067865	-0.05636499001996008	0.023669101796407185	-0.21035349301397205	0.13076027944111776	0.12385678642714572
0.07113784615384615	-0.3869204790419161	-0.04109608782435129	1.7400863273453093	0.050517325349301395	-0.14765353293413175	0.04628263473053892	0.44791487025948107	0.1080193612774451	0.15715598802395211
0.08845292307692308	-0.342738123752495	0.0248525748502994	1.3015114770459082	0.0882022754491018	-0.01851760479041916	-0.00044658682634730537	0.09908542914171657	0.05847664670658683	0.07918712574850299
0.10326461538461539	-0.018030299401197606	-0.04889297405189621	-1.8273952095808383	0.1609732135728543	0.10558283433133732	0.08099461077844311	-0.25786576846307385	-0.0188424750499002	0.11086197604790418
0.1341396923076923	-0.08202974051896207	-0.0094212375249501	-0.3220276447105788	0.030862674650698602	0.01835516966067864	0.08200958083832335	0.39715389221556885	0.05409089820359281	0.1275115768463074
0.1506203076923077	-0.0856033133732535	0.07130902195608782	1.4777535928143712	-0.05181680638722555	0.02842614770459082	-0.07267185628742515	0.6684205588822355	0.07114658682634731	-0.008527844311377245
0.12099692307692309	0.41778315369261476	0.06773544910179641	-0.021522654690618762	0.08933932135728542	0.20905401197604792	0.08042622754491019	-0.4166461077844311	-0.08170487025948103	-0.08690279441117765
0.05757784615384615	0.3312052295409182	0.06822275449101796	-1.1492285429141715	0.10314630738522955	0.15951129740518963	0.10230898203592814	-1.1289241516966066	-0.049542714570858286	-0.0467000998003992
-0.008344615384615384	-0.16324730538922155	0.07910590818363272	0.7975564870259481	-0.05490307385229541	-0.03443624750499002	-0.13535640718562872	0.16405948103792414	-0.0009746107784431138	-0.06619231536926148
-0.051528	0.06383700598802394	0.17088175648702594	0.37238253493013973	-0.18225221556886229	-0.012994810379241517	-0.03852826347305389	1.1260815369261477	-0.1318973253493014	-0.13603942115768464
-0.059038153846153844	0.40884922155688624	0.09599916167664671	-1.0704475049900202	0.08121756487025948	0.04060878243512974	0.20827185628742514	-0.25949011976047903	-0.12182634730538922	-0.023959181636726546
-0.023990769230769232	0.016893253493013974	-0.06237508982035928	0.8345104790419161	0.09047636726546907	0.0004873053892215569	-0.07470179640718563	-1.5666868263473055	-0.031999720558882234	0.2330944111776447
0.029414769230769227	-0.2028814770459082	0.02663936127744511	0.7179632734530939	-0.15155197604790419	-0.03800982035928144	-0.12853580838323353	-0.139288123752495	-0.058151776447105785	0.2793884231536926
0.07510153846153846	0.17348071856287425	0.1687700998003992	-1.1147110778443112	0.3411137724550898	0.022903353293413174	0.2711188023952096	1.2710548902195609	0.03134998003992016	0.03289311377245509
0.0961716923076923	0.4650517764471058	-0.03118754491017964	-0.23999790419161676	0.6867757285429141	0.10607013972055888	0.04173556886227545	-0.22416047904191616	0.015268902195608782	-0.9445602794411178
0.11098338461538461	0.252261756487026	-0.18809988023952096	1.436332634730539	-0.2813376447105788	0.06221265469061876	-0.15866011976047903	-1.759984630738523	0.016405948103792416	-0.5307567864271456
0.14206707692307693	-0.04012147704590819	0.0856033133732535	0.05076097804391217	-0.8994033133732535	-0.016893253493013974	0.14424754491017963	0.4422296407185629	0.0917758483033932	0.994102994011976
0.13914646153846155	0.06481161676646706	0.15902399201596806	-1.2913592814371258	0.5102087425149701	0.005847664670658683	0.24135988023952096	2.2854622754491016	0.012345069860279442	0.1258872255489022
0.10931446153846153	0.01396942115768463	-0.06887249500998004	0.31634241516966066	1.0671988023952095	0.0027613972055888225	-0.14327317365269462	-0.27776407185628743	0.07228363273453094	-1.4412056886227547
0.05611753846153846	-0.1497651896207585	-0.145541876247505	1.1187719560878244	-0.8865709381237524	-0.07780642714570858	-0.043968502994011976	-1.9329780439121758	0.03443624750499002	0.12223243512974052
-0.013768615384615384	-0.23764259481037925	-0.04353261477045908	-0.3874077844311377	-0.874225868263473	-0.05668986027944112	0.3322605988023952	0.5352237524950101	-0.06107560878243513	1.6860766467065869
-0.0448523076923077	-0.35849433133732533	-0.07699425149700599	-1.0412091816367266	0.6853138123752495	-0.007309580838323354	0.02216694610778443	2.218863872255489	0.04044634730538922	-0.5441576846307385
-0.04756430769230769	-0.23098275449101796	-0.1182527744510978	0.5482185628742515	0.5880151696606787	0.011532894211576846	-0.22110107784431138	-0.1697447105788423	0.14440483033932136	-1.338059381237525
-0.026911384615384615	0.09063880239520958	0.042395568862275454	0.6533953093812375	0.4077121756487026	0.042882874251497005	0.04823137724550898	-1.3802925149700598	0.035085988023952096	-0.0016243512974051897
-0.0008344615384615384	0.09843568862275448	0.050030019960079844	-0.6050708582834331	-0.3044034331337325	0.042882874251497005	0.27858898203592813	0.7402981037924152	-0.07650694610778443	0.1746177644710579
0.00855323076923077	-0.11890251497005988	-0.1474910978043912	-0.301723253493014	-0.9752605189620759	0.04515696606786427	-0.06012682634730539	1.560595508982036	0.06854762475049901	0.3476111776447106
0.016897846153846156	0.043857485029940114	-0.013482115768463074	0.3825347305389222	0.5729087025948104	0.010395848303393213	-0.04340011976047904	-0.22700309381237524	0.15853668662674653	0.9486211576846307
0.03942830769230769	0.2780889421157685	0.299855249500998	0.1729934131736527	1.6094072654690619	-0.053928463073852295	0.2106265868263473	-0.9157280439121757	0.024690139720558883	0.1721812375249501
0.0744756923076923	0.2595713373253493	-0.007959321357285429	-0.43979311377245506	-0.6486034730538922	-0.015106467065868262	0.02013700598802395	0.4093365269461078	-0.07764399201596807	-0.6391822355289422
0.07614461538461538	0.13709524950099802	-0.19719624750499004	0.17746037924151697	-1.439500119760479	-0.012507504990019961	-0.06337473053892216	0.5100463073852296	0.07260850299401198	1.1106501996007985
0.014603076923076923	-0.028913453093812373	0.2535612375249501	0.47837145708582834	1.009047025948104	-0.10070978043912177	0.023222514970059883	-0.1880186626746507	0.16925740518962076	1.4030334331337324
-0.06446215384615385	-0.011532894211576846	0.3243829540918164	-0.35370249500998	1.3577952495009982	-0.07569477045908184	-0.021923353293413172	-0.19776477045908183	-0.04466966067864271	-1.1849642714570858
-0.11452984615384615	0.13011053892215568	-0.07910590818363272	-0.0629436127744511	-0.48779269461077845	-0.017542994011976048	-0.15699556886227545	-0.2326883233532934	-0.10574526946107785	-1.2812070858283433
-0.11578153846153846	-0.0032487025948103793	-0.08073025948103793	0.5035489021956088	-0.7171510978043912	-0.09063880239520958	0.06158838323353293	-0.39552954091816367	0.0779688622754491	1.2702427145708581
-0.08115138461538463	0.041908263473053896	0.2834493013972056	0.055634031936127745	0.205642874251497	-0.16227269461077845	0.06248155688622754	-0.07837495009980039	0.009908542914171658	0.9932908183632734
-0.040679999999999994	0.22318586826347306	0.0976235129740519	-0.32283982035928144	0.06838518962075849	-0.07650694610778443	-0.09670634730538923	0.09380628742514971	-0.1395317764471058	-1.156538123752495
-0.003755076923076923	0.08138000000000001	-0.1937851097804391	0.24162225548902197	0.17283097804391218	0.04434479041916167	0.01936562874251497	-0.6700449101796407	0.008933932135728542	-0.8154243512974052
0.016897846153846156	0.011857764471057883	0.046131576846307386	0.27167275449101796	0.286698003992016	-0.02387796407185629	0.10308035928143713	-0.9807020958083833	0.06741057884231537	1.0274021956087824
0.02545107692307692	-0.016405948103792416	0.111430499001996	-0.17177514970059882	-0.672319001996008	-0.09843568862275448	0.09317425149700599	0.11248632734530938	-0.08121756487025948	0.41583393213572856
0.033169846153846154	0.0009746107784431138	-0.13108514970059879	-0.1721812375249501	-0.48259477045908183	0.11581624750499002	-0.08793700598802395	0.636339620758483	0.07650694610778443	-1.2527809381237525
0.021904615384615383	-0.17965325349301395	-0.06676083832335329	0.19654650698602794	0.8040538922155689	0.19638407185628742	0.028743952095808385	-0.30050499001996006	0.24901305389221556	-0.565274251497006
-0.03838523076923077	-0.3136622355289421	0.15577528942115768	0.20304391217564868	0.43841241516966073	-0.005035489021956088	0.16893161676646706	-0.48730538922155686	0.019654650698602793	0.31674850299401197
-0.1397723076923077	-0.10298387225548902	-0.01413185628742515	-0.2948197604790419	-0.7348565269461078	-0.03589816367265469	0.05777209580838323	0.4239556886227545	-0.13888203592814372	-0.30537804391217566
-0.23093723076923076	0.03005049900199601	-0.1798156886227545	-0.22213003992015967	-0.27548998003992015	0.1080193612774451	-0.0661354491017964	0.549030738522954	0.07309580838323354	-0.5506550898203593
-0.27286892307692306	0.04060878243512974	0.011857764471057883	0.20060738522954094	0.4481585229540918	0.12799888223552894	0.010068502994011975	-0.17624211576846308	0.14797840319361277	0.22781526946107783
-0.25117292307692307	0.017380558882235532	0.06887249500998004	0.14456726546906187	0.11224267465069859	0.01705568862275449	0.12264898203592814	-0.0779688622754491	-0.07293337325349301	0.30456586826347304
-0.19442953846153843	0.16665844311377245	-0.19102371257485032	-0.38862604790419164	-0.22659700598802396	0.08008051896207584	-0.08014203592814372	0.7508563872255489	-0.15821181636726545	0.08406017964071857
-0.13038461538461538	0.19069884231536927	-0.14814083832335329	0.03411137724550898	0.05181680638722555	0.19670894211576848	-0.06012682634730539	0.5660864271457086	0.12182634730538922	0.441011377245509
-0.08365476923076923	-0.0019492215568862276	0.19638407185628742	0.5011123752495009	0.2537236726546906	0.08868958083832335	-0.06735341317365269	-0.07675059880239521	0.1835516966067864	0.3991843313373254
-0.05319692307692307	-0.20255660678642715	0.12832375249501	0.09867934131736526	-0.04125852295409182	-0.07163389221556887	-0.12471952095808383	0.036953992015968065	-0.11484163672654692	-0.24568313373253492
-0.015020307692307692	-0.2261097005988024	-0.07748155688622754	-0.32974331337325347	-0.04759349301397205	-0.0012994810379241516	0.009297125748502994	0.22822135728542914	0.04434479041916167	0.028832235528942117
-0.0029206153846153843	-0.057826906187624746	0.04142095808383234	0.124262874251497	0.24105373253493015	0.038659560878243515	0.1114437125748503	-0.06010099800399202	0.1980084231536926	0.7666938123752495
-0.02524246153846154	0.1054203992015968	0.14521700598802395	0.6062891217564871	0.3329920159680639	-0.14018151696606787	-0.09207808383233533	-0.10720718562874253	-0.015106467065868262	-0.0950245508982036
-0.06675692307692307	-0.045969141716566866	0.004873053892215568	-0.17786646706586826	0.006497405189620759	-0.13205976047904192	-0.12208059880239522	0.21563263473053892	-0.06903493013972056	-0.753699001996008
-0.12204	0.3344539321357285	-0.08998906187624751	-0.15715598802395211	-0.07601964071856288	0.039796606786427144	0.22999221556886226	-0.08324800399201597	0.13823229540918164	0.492990618762475
-0.16418030769230768	0.4788587624750499	0.06741057884231537	0.3082206586826347	0.3755500199600798	0.05880151696606786	0.12995676646706586	-0.41299131736526945	0.14359265469061877	0.801617365269461
-0.1614683076923077	-0.8035665868263473	0.14099369261477043	0.12629331337325347	0.30018011976047904	-0.03995904191616766	-0.07299664670658682	0.021928742514970057	-0.08381652694610779	-0.5599951097804391
-0.12204	-0.7998305788423153	-0.14440483033932136	-0.17664820359281438	-0.07342067864271457	-0.01835516966067864	-0.07169748502994011	0.2538048902195609	-0.029075888223552893	-0.5928882235528942
-0.07113784615384615	0.13547089820359282	-0.14944031936127744	-0.06700449101796407	-0.07991808383233533	0.05116706586826347	0.07510778443113773	-0.24527704590818364	0.11727816367265469	0.41299131736526945
-0.034630153846153845	0.4034888622754491	0.2585967265469062	0.14944031936127744	0.1054203992015968	-0.028913453093812373	0.14798263473053894	-0.5457820359281437	0.030537804391217564	0.11817155688622755
-0.01668923076923077	0.17429289421157684	0.18712526946107785	-0.16527774451097807	0.042395568862275454	-0.0934001996007984	-0.007876167664670659	-0.057664471057884234	-0.04012147704590819	-0.7325824351297405
0.009596307692307692	-0.04044634730538922	-0.27873868263473056	0.019898303393213572	0.021603872255489022	0.010558283433133732	-0.11424502994011976	0.1575620758483034	0.08755253493013972	-0.42679830339321356
0.03713353846153846	0.19232319361277445	-0.24560191616766466	0.12791766467065868	0.13157245508982035	0.05360359281437126	0.049043353293413174	-0.31025109780439125	-0.02339065868263473	0.2026378243512974
0.04839876923076923	0.4483209580838323	0.28409904191616764	-0.14578552894211574	-0.003411137724550898	-0.03800982035928144	0.08777461077844312	-0.2651753493013972	0.018192734530938125	0.07756277445109781
0.02795446153846154	0.355895369261477	0.2595713373253493	-0.11492285429141716	-0.10265900199600798	0.03411137724550898	-0.09764011976047904	0.3890321357285429	0.2832868662674651	-0.011776546906187626
-0.026285538461538457	-0.741516367265469	-0.33900211576846306	0.22822135728542914	0.17867864271457085	0.14001908183632736	-0.018959640718562876	0.4117730538922155	0.02956319361277445	0.2002012974051896
-0.08907876923076924	-0.7545111776447107	-0.20824183632734533	0.13603942115768464	0.28247469061876246	0.005035489021956088	0.07644754491017965	-0.16812035928143715	-0.16276000000000002	0.07065928143712576
-0.12662953846153846	0.7220241516966068	0.4122603592814371	-0.17786646706586826	-0.2277340518962076	0.0042233133732534935	0.025820838323353294	-0.13400898203592815	0.16909497005988025	0.04548183632734531
-0.12037107692307693	0.8125005189620759	0.17884107784431139	0.05441576846307385	-0.19427241516966068	0.14099369261477043	-0.03572694610778443	0.3593877245508982	0.2696423153692615	0.27695189620758487
-0.073224	-0.389681876247505	-0.3263321756487026	0.16690209580838322	0.27289101796407184	-0.04678131736526946	0.10230898203592814	0.13360289421157684	-0.20661748502994012	0.10070978043912177
-0.01981846153846154	-0.2852360878243513	-0.0882022754491018	0.11857764471057884	0.07943077844311378	-0.09843568862275448	0.05314383233532934	-0.2582718562874251	-0.23780502994011976	-0.25583532934131736
0.03108369230769231	0.6861259880239521	0.2062926147704591	-0.04142095808383234	-0.18420143712574852	0.1900491017964072	-0.03836586826347305	0.13888203592814372	0.3159363273453094	-0.04873053892215569
0.07927384615384615	0.44068650698602796	0.010720718562874251	0.109237624750499	0.09794838323353293	0.14180586826347305	0.03081449101796407	0.5197924151696607	0.2475511377245509	0.18761257485029942
0.11911938461538461	-0.32064694610778444	-0.08186730538922156	0.17867864271457085	0.26736822355289425	-0.11013101796407185	0.06158838323353293	0.13766377245508982	-0.3196723353293413	-0.05522794411177645
0.13455692307692307	-0.5279141716566866	0.10639500998003992	-0.05522794411177645	0.02842614770459082	-0.00016243512974051895	0.04340011976047904	-0.3581694610778443	-0.13011053892215568	0.028832235528942117
0.09846646153846153	-0.38497125748502997	-0.028588582834331338	-0.02802005988023952	-0.15268902195608783	0.1531763273453094	-0.030327305389221557	-0.06781666666666666	0.38188499001996007	0.2229422155688623
0.03838523076923077	-0.08186730538922156	-0.09404994011976048	0.05360359281437126	-0.011370459081836327	0.008284191616766468	0.15147413173652696	0.42639221556886225	-0.013644550898203591	-0.03248702594810379
-0.042974769230769226	0.45286914171656684	0.21132810379241518	0.09096367265469062	0.27565241516966066	-0.09827325349301397	0.07620395209580838	0.16812035928143715	-0.3547583233532934	-0.15065858283433134
-0.09283384615384616	-0.03703520958083832	0.04840566866267465	-0.06091317365269461	0.14716622754491018	-0.005197924151696606	-0.0660948502994012	-0.31837285429141715	0.10233413173652695	0.0779688622754491
-0.08490646153846154	-0.47950850299401193	-0.3177231137724551	-0.07959321357285429	-0.1250750499001996	0.07325824351297405	0.054158802395209586	-0.2879162674650698	0.24771357285429144	-0.0312687624750499
-0.04547815384615384	0.46017872255489023	-0.017542994011976048	0.021116566866267464	0.034273812375249506	0.05262898203592815	0.07433640718562874	0.22781526946107783	-0.09876055888223553	-0.24811966067864272
0.021278769230769233	0.5811928942115768	0.39487980039920156	0.049542714570858286	0.22448534930139719	0.042882874251497005	-0.127074251497006	0.6107560878243513	-0.09063880239520958	-0.2071047904191617
0.05820369230769231	-0.36547904191616765	0.061887784431137724	-0.02964441117764471	0.10119708582834332	0.06318726546906188	-0.07470179640718563	0.13888203592814372	0.17884107784431139	-0.10680109780439122
0.07551876923076924	-0.5915887425149701	-0.2905964471057884	-0.06659840319361278	-0.09729864271457085	0.038497125748502996	0.09358023952095808	-0.44263572854291416	0.09015149700598803	0.06091317365269461
0.09512861538461538	0.2022317365269461	0.15918642714570858	0.0929941117764471	-0.06627353293413174	-0.011695329341317366	-0.05460538922155689	-0.09949151696606787	-0.25128714570858285	0.1701507984031936
0.10848000000000001	0.3581694610778443	0.44296059880239524	0.07837495009980039	0.09908542914171657	-0.011695329341317366	0.032397844311377245	0.5295385229540919	-0.08966419161676646	0.09015149700598803
0.10889723076923077	-0.19053640718562875	-0.12312582834331337	0.02071047904191617	0.07683181636726547	-0.029238323353293415	0.08769341317365269	0.21563263473053892	0.3261697405189621	-0.04507574850299401
0.08344615384615384	-0.0402839121756487	-0.2727285828343313	0.035735728542914166	-0.013482115768463074	-0.06237508982035928	0.14209580838323355	-0.475122754491018	0.017380558882235532	0.040202694610778446
0.044435076923076924	0.3131749301397206	0.26022107784431137	0.0028426147704590818	0.10736962075848304	0.019492215568862273	0.12256778443113774	-0.17908473053892215	-0.24007912175648702	0.20994740518962077
0.0022947692307692304	0.20596774451097805	0.1952470259481038	0.12994810379241517	0.1338465469061876	0.08674035928143713	-0.021070778443113773	0.5604011976047903	0.14456726546906187	0.011776546906187626
-0.012934153846153845	0.11289241516966068	-0.2251350898203593	0.18436387225548903	0.12101417165668663	-0.025664750499001996	0.005277844311377246	0.46253403193612774	0.15577528942115768	-0.30700239520958084
0.005424	0.18533848303393216	-0.025989620758483035	-0.01705568862275449	0.25307393213572854	-0.14229317365269462	0.12171520958083831	-0.7000954091816367	-0.13677037924151697	-0.059694910179640716
0.03838523076923077	-0.003898443113772455	0.34062646706586824	-0.03532964071856288	0.04775592814371258	-0.11240510978043912	0.08274035928143712	-0.903951497005988	-0.09047636726546907	0.2724849301397205
0.07113784615384615	-0.14359265469061877	0.05132950099800399	0.11086197604790418	-0.19898303393213573	-0.09128854291417166	-0.052169461077844315	0.38659560878243515	0.10704475049900199	0.18070908183632733
0.09784061538461537	-0.0856033133732535	-0.2888096606786427	0.19451606786427145	0.07926834331337326	-0.16600870259481038	0.07380862275449103	0.6440552894211576	0.061887784431137724	0.015025249500998004
0.12433476923076923	-0.10558283433133732	0.02940075848303393	-0.03451746506986028	0.3044034331337325	-0.19898303393213573	-0.06475508982035928	-0.5238532934131735	-0.10574526946107785	0.09867934131736526
0.1435273846153846	0.0737455489021956	0.24738870259481036	-0.05116706586826347	-0.06269996007984031	-0.08511600798403193	-0.1320679041916168	-0.8702462075848303	0.013482115768463074	0.14984640718562875
0.132888	0.27857624750499	-0.05360359281437126	0.18233343313373254	-0.1611356487025948	0.04499453093812376	-0.05614814371257485	0.39755998003992016	0.21343976047904192	-0.07350189620758484
0.0892873846153846	0.10736962075848304	-0.11126806387225549	0.05319750499001996	0.11744059880239521	0.0035735728542914172	-0.06065461077844311	0.8747131736526946	0.0248525748502994	-0.19329780439121758
0.015228923076923076	-0.11029345309381237	0.11435433133732535	-0.07350189620758484	0.08544087824351297	-0.0282637125748503	-0.06430850299401197	-0.16730818363273453	-0.1338465469061876	-0.016649600798403195
-0.06988615384615385	-0.02777640718562874	0.06854762475049901	-0.07553233532934131	-0.04125852295409182	0.043857485029940114	-0.01534634730538922	-0.4852749500998004	0.13319680638722556	0.021928742514970057
-0.1136953846153846	0.19914546906187625	-0.02988806387225549	0.06944101796407186	-0.042558003992015966	0.015431337325349301	0.16442514970059882	0.33908333333333335	0.10818179640718562	-0.2367492015968064
-0.12266584615384615	0.11272998003992016	0.06042586826347305	-0.0799993013972056	0.006659840319361277	0.014294291417165669	0.07222526946107784	0.6083195608782435	-0.1599986027944112	-0.11451676646706586
-0.10472492307692308	-0.13222219560878243	0.06854762475049901	0.016243512974051896	-0.024040399201596806	0.07943077844311378	0.08801820359281437	-0.10314630738522955	-0.08852714570858283	0.14578552894211574
-0.06759138461538462	-0.08138000000000001	-0.061400479041916166	-0.0929941117764471	0.01559377245508982	0.03118754491017964	0.12082203592814372	-0.286698003992016	0.09957273453093812	-0.01258872255489022
-0.02482523076923077	-0.0436950499001996	-0.025989620758483035	0.20791696606786428	0.06578622754491018	-0.024040399201596806	0.16751065868263473	0.3853773453093812	0.07894347305389221	-0.24365269461077843
0.015020307692307692	-0.017380558882235532	0.11938982035928143	0.6062891217564871	0.10347117764471057	0.04548183632734531	0.07993904191616767	0.5340054890219561	-0.030700239520958083	-0.11492285429141716
0.03692492307692308	-0.06578622754491018	0.05474063872255489	-0.6221265469061876	0.11955225548902196	0.07943077844311378	0.02038059880239521	-0.048324451097804394	-0.04418235528942116	0.109237624750499
0.06008123076923077	-0.16308487025948104	-0.07082171656686627	-1.411967365269461	-0.014619161676646708	-0.005035489021956088	0.21294071856287425	-0.14253682634730538	0.1362830738522954	0.06944101796407186
0.06195876923076923	-0.0021116566866267467	-0.013644550898203591	0.5664925149700599	-0.03459868263473054	-0.05620255489021956	-0.01558994011976048	0.237561377245509	0.1765669860279441	-0.008527844311377245
0.026494153846153844	0.18111516966067864	0.07017197604790419	2.16282375249501	0.17575481037924154	0.008933932135728542	-0.0453488622754491	0.16202904191616765	-0.1028214371257485	0.039796606786427144
-0.02586830769230769	0.0651364870259481	0.016243512974051896	-1.4343021956087825	0.1798156886227545	0.02680179640718563	0.05659473053892216	-0.30456586826347304	-0.0376849500998004	0.07025319361277445
-0.06341907692307691	-0.20093225548902197	-0.1096437125748503	-1.8334865269461078	-0.09356263473053893	-0.05522794411177645	0.05115449101796407	-0.3301494011976048	0.12962323353293412	0.09055758483033932
-0.06571384615384615	-0.08771497005988023	-0.13482115768463074	2.4340904191616763	0.014294291417165669	0.06935980039920159	-0.07734071856287426	0.10598892215568863	0.1052579640718563	0.13766377245508982
-0.047772923076923074	0.08933932135728542	-0.024040399201596806	1.6280060878243514	0.2800381636726547	0.20613017964071856	-0.0974777245508982	0.16284121756487027	0.07553233532934131	-0.0004060878243512974
-0.03650769230769231	0.03736007984031936	0.04531940119760479	-2.258660479041916	0.15187684630738524	-0.008446626746506987	-0.024562275449101795	-0.1575620758483034	0.005197924151696606	-0.0917758483033932
-0.027328615384615382	-0.011857764471057883	-0.04434479041916167	-0.9746107784431137	-0.06464918163672655	-0.06627353293413174	-0.16795724550898203	-0.39065648702594813	0.042882874251497005	0.17583602794411177
-0.010222153846153844	0.004873053892215568	-0.11451676646706586	2.546982834331337	0.0248525748502994	0.18956179640718565	0.059720838323353294	-0.21116566866267464	0.04856810379241517	0.23837355289421155
0.01043076923076923	0.14586674650698603	0.004385748502994012	0.1405063872255489	0.14960275449101795	0.03784738522954092	0.012707425149700599	0.10152195608782434	-0.09632403193612774	-0.030456586826347304
0.043600615384615383	0.1869628343313373	0.050192455089820356	-1.3482115768463074	0.06448674650698603	-0.2160387225548902	-0.07088550898203592	0.005279141716566866	-0.07293337325349301	-0.11938982035928143
0.07030338461538461	-0.005522794411177645	-0.10168439121756487	0.7224302395209581	0.05279141716566866	-0.02014195608782435	0.007307784431137724	-0.24040399201596807	0.035573293413173654	-0.05847664670658683
0.07802215384615384	0.06806031936127745	-0.11630355289421157	0.5900456087824351	0.043857485029940114	0.11013101796407185	0.0006901796407185629	-0.23877964071856286	-0.13936934131736528	0.2018256487025948
0.05444861538461539	0.10233413173652695	0.060588303393213576	-0.6050708582834331	-0.0248525748502994	-0.00471061876247505	-0.006049221556886228	0.08162365269461078	-0.09892299401197605	0.10436457085828342
0.013768615384615384	-0.27126666666666666	0.09859812375249502	0.42964091816367267	0.0651364870259481	-0.11630355289421157	-0.05915245508982036	0.39065648702594813	0.1284861876247505	0.19086127744510978
-0.008136	-0.31414954091816366	-0.031999720558882234	0.7098415169660679	0.09112610778443114	-0.06318726546906188	0.06913976047904191	0.2343126746506986	0.07780642714570858	-0.1100498003992016
-0.0018775384615384615	-0.14034395209580838	-0.0004873053892215569	-1.6089199600798403	-0.03524842315369261	0.09632403193612774	0.05257544910179641	-0.22416047904191616	0.024202834331337325	-1.0797875249500999
0.023782153846153845	-0.05262898203592815	0.16259756487025948	-0.28710409181636726	-0.05327872255489022	0.00925880239520958	0.036417125748503	-0.22781526946107783	0.012345069860279442	0.044263572854291416
0.04214030769230769	0.12897349301397207	0.046943752495009976	1.6296304391217564	-0.02062926147704591	-0.11240510978043912	-0.023831497005988023	0.17502385229540918	0.08803984031936128	1.3076027944111777
0.06571384615384615	0.3312052295409182	-0.11841520958083833	-0.4373565868263473	0.0651364870259481	0.009583672654690619	0.08050742514970059	0.24243443113772456	0.13774499001996007	-0.7869982035928144
0.09450276923076922	0.058314211576846305	0.03362407185628742	-1.9337902195608783	0.17413045908183633	0.05490307385229541	0.06682562874251496	-0.05482185628742515	0.0675730139720559	-1.7112540918163672
0.12683815384615382	-0.26103325349301393	0.10915640718562873	0.4483209580838323	0.055065508982035924	0.014619161676646708	-0.10705904191616768	-0.1729934131736527	0.094212375249501	1.0822240518962076
0.14039815384615384	0.03914686626746507	-0.043045309381237525	2.0007947105788424	-0.043045309381237525	0.02046682634730539	0.01445317365269461	0.19289171656686627	0.13709524950099802	1.0639500998003992
0.10743692307692307	0.1611356487025948	-0.04580670658682635	-0.8304496007984031	0.10607013972055888	0.02988806387225549	-0.03081449101796407	0.441011377245509	0.10298387225548902	-1.10171626746507
0.046104	0.05100463073852295	0.12068930139720559	-1.504961477045908	0.16649600798403194	0.034923552894211576	-0.05488958083832335	0.07918712574850299	0.06107560878243513	-0.6322787425149701
-0.025033846153846153	0.013806986027944113	0.1372576846307385	1.0887214570858283	-0.03232459081836327	0.008933932135728542	0.020624191616766468	-0.274515369261477	0.08576574850299401	0.9510576846307386
-0.065088	0.09957273453093812	-0.008933932135728542	1.4050638722554891	-0.1250750499001996	0.043857485029940114	0.07660994011976048	-0.04873053892215569	0.06773544910179641	0.0458879241516966
-0.06279323076923077	0.22545996007984032	-0.03719764471057884	-0.6306543912175648	0.0737455489021956	0.11679085828343312	0.06369952095808383	0.3269006986027944	-0.046294011976047905	-1.1191780439121757
-0.05444861538461539	0.03898443113772455	0.07244606786427145	-0.43126526946107785	0.1541509381237525	0.08332922155688623	0.009337724550898204	0.24162225548902197	-0.07504502994011976	1.178466866267465
-0.035464615384615386	-0.2618454291417166	0.08917688622754491	1.0038491017964073	0.06399944111776447	0.017867864271457083	0.09918287425149701	-0.16852644710578843	0.14229317365269462	1.6718635728542914
-0.011473846153846154	-0.2629824750499002	0.0021116566866267467	0.20954131736526946	0.06676083832335329	0.024527704590818364	0.13921329341317368	-0.24284051896207584	0.08170487025948103	-1.3900386227544912
0.013560000000000001	0.08446626746506986	-0.014619161676646708	-0.33502245508982037	0.10493309381237524	0.1284861876247505	0.00487185628742515	0.09867934131736526	-0.20905401197604792	-0.8893323353293413
0.06863446153846153	0.20336878243512974	-0.01559377245508982	0.09258802395209581	0.11337972055888224	0.12978566866267466	-0.08420191616766468	0.18070908183632733	-0.03736007984031936	2.7163214570858285
0.11891076923076922	-0.0222536127744511	-0.003736007984031936	0.1417246506986028	0.17250610778443112	-0.005360359281437126	0.06966754491017964	-0.13279071856287425	0.23910451097804392	0.745577245508982
0.14582215384615385	-0.09096367265469062	0.05295385229540918	-0.28872844311377244	0.12881105788423153	-0.016568383233532935	0.12467892215568863	-0.27613972055888225	0.0737455489021956	-2.4499278443113774
0.12016246153846154	0.11955225548902196	0.008933932135728542	0.01868003992015968	-0.021279001996007983	-0.01721812375249501	-0.05241305389221557	-0.11329850299401198	-0.2467389620758483	0.1271054890219561
0.03942830769230769	0.14196830339321356	-0.07926834331337326	0.41096087824351296	0.0032487025948103793	0.012345069860279442	0.007064191616766467	-0.07959321357285429	0.02956319361277445	1.9626224550898204
-0.020652923076923076	0.006010099800399201	-0.05685229540918164	-0.3573572854291417	0.14001908183632736	-0.0029238323353293415	0.06637904191616766	-0.15350119760479042	0.3273067864271457	-0.6927858283433134
-0.051528	0.0017867864271457086	0.08674035928143713	-0.16933862275449102	0.19898303393213573	-0.1080193612774451	-0.07263125748502994	-0.036953992015968065	0.049542714570858286	-1.4615100798403193
-0.05528307692307692	-0.12653696606786427	0.08787740518962077	0.512076746506986	0.007472015968063872	-0.06399944111776447	-0.0673940119760479	0.13603942115768464	-0.09323776447105789	0.7703486027944112
-0.046104	-0.15009005988023952	-0.027126666666666667	0.2002012974051896	-0.10655744510978044	-0.005360359281437126	-0.013397604790419161	0.012994810379241517	0.11321728542914171	0.040202694610778446
-0.03337846153846154	0.25892159680638727	0.02046682634730539	-0.5340054890219561	0.02014195608782435	0.021279001996007983	0.016889101796407187	-0.12791766467065868	0.21214027944111777	-1.4355204590818365
-0.011056615384615385	0.49623932135728543	0.12052686626746507	-0.2509622754491018	-0.0016243512974051897	0.04158339321357285	0.008119760479041916	0.05197924151696607	-0.03671033932135728	0.3711642714570858
0.016063384615384615	-0.006010099800399201	0.08349165668662675	0.49096017964071853	-0.08771497005988023	-0.03995904191616766	-0.01250443113772455	0.07147145708582833	-0.1405063872255489	1.062325748502994
0.06654830769230768	-0.2116529740518962	-0.02046682634730539	0.1084254491017964	-0.04223313373253493	-0.0917758483033932	0.010799281437125748	-0.03289311377245509	0.036223033932135724	-1.3031358283433134
0.09992676923076924	0.2766270259481038	-0.0188424750499002	-0.39512345309381236	0.005522794411177645	0.1052579640718563	0.09467640718562874	0.1863943113772455	0.029075888223552893	-0.9949151696606787
0.09763200000000001	0.17770403193612777	0.0831667864271457	-0.08202974051896207	0.031674850299401196	0.1911861477045908	0.08160359281437125	0.49096017964071853	0.00779688622754491	1.2596844311377244
0.058412307692307694	-0.34988526946107784	0.14521700598802395	0.508015868263473	0.11727816367265469	0.03297433133732535	-0.0011367664670658682	0.30497195608782435	0.06578622754491018	0.3244641716566866
-0.00855323076923077	-0.32941844311377244	0.0011370459081836328	0.05076097804391217	0.05035489021956088	-0.03914686626746507	0.03000251497005988	0.03329920159680639	-0.025339880239520957	-1.2064869261477047
-0.03921969230769231	0.0737455489021956	-0.027289101796407183	-0.4771531936127745	0.03459868263473054	-0.005360359281437126	0.015224550898203593	0.26883013972055886	-0.10493309381237524	0.1530951097804391
-0.03984553846153846	0.1653589620758483	0.15545041916167665	0.024365269461077844	0.12231365269461078	0.057502035928143715	0.023750299401197605	0.37035209580838324	-0.03151241516966068	1.2844557884231536
-0.012934153846153845	0.020954131736526948	0.09876055888223553	0.35695119760479044	-0.03134998003992016	-0.050030019960079844	0.04445568862275449	0.03532964071856288	0.10006003992015969	-0.16933862275449102
0.006258461538461538	0.039796606786427144	-0.10509552894211577	-0.0787810379241517	0.03005049900199601	-0.1533387624750499	0.0966251497005988	-0.011370459081836327	0.030375369261477048	-0.5904516966067864
0.0012516923076923076	-0.09957273453093812	-0.12068930139720559	-0.3934991017964072	0.2790635528942116	-0.015431337325349301	0.02992131736526946	0.2765458083832335	-0.09453724550898204	1.0371483033932136
0.021487384615384613	-0.11922738522954092	0.03232459081836327	0.094212375249501	0.08414139720558882	0.05344115768463074	-0.04226335329341317	0.17908473053892215	0.035573293413173654	0.7650694610778443
0.052153846153846155	0.17884107784431139	-0.008933932135728542	0.2749214570858283	-0.10704475049900199	-0.0006497405189620758	0.15650838323353294	-0.23228223552894212	0.15009005988023952	-0.7354250499001996
0.10263876923076923	0.16470922155688622	-0.13433385229540917	-0.07187754491017964	0.1338465469061876	0.042395568862275454	0.023872095808383235	-0.31674850299401197	0.11321728542914171	-0.173399500998004
0.1397723076923077	-0.08755253493013972	0.042720439121756486	-0.1689325349301397	0.2663936127744511	0.050192455089820356	-0.09536658682634731	0.004060878243512974	-0.039471736526946105	0.7159328343313373
0.1218313846153846	-0.0651364870259481	0.16194782435129743	0.1080193612774451	-0.01559377245508982	-0.008771497005988024	0.1076680239520958	-0.04873053892215569	-0.0917758483033932	0.12954201596806386
0.07677046153846154	0.1465164870259481	-0.06481161676646706	0.17786646706586826	-0.10347117764471057	-0.06806031936127745	0.0839177245508982	-0.413803493013972	0.12312582834331337	-0.49745758483033936
0.021070153846153846	0.19670894211576848	-0.07309580838323354	0.11695329341317366	0.1645467864271457	-0.060588303393213576	-0.062197365269461076	-0.3776616766467066	0.10070978043912177	0.07065928143712576
-0.006049846153846154	0.14196830339321356	0.21116566866267464	0.08243582834331337	0.0745577245508982	0.0497051497005988	0.0682059880239521	-0.13319680638722556	-0.08008051896207584	0.39715389221556885
-0.011056615384615385	0.06659840319361278	0.08852714570858283	-0.11817155688622755	-0.12718670658682635	0.017380558882235532	0.13080934131736527	-0.036953992015968065	-0.04905540918163673	-0.25339880239520957
-0.021487384615384613	0.04840566866267465	-0.12913592814371255	0.06050708582834331	0.13547089820359282	-0.04353261477045908	-0.13129652694610777	-0.08812105788423154	0.03784738522954092	-0.42964091816367267
-0.021904615384615383	0.008609061876247505	0.08073025948103793	0.33055548902195614	0.2457643512974052	0.010558283433133732	0.006739401197604791	-0.004466966067864271	0.09713620758483034	0.043857485029940114
-0.017523692307692306	0.004385748502994012	0.24527704590818364	0.016649600798403195	-0.22351073852295408	0.09486211576846307	0.11209329341317364	0.10720718562874253	0.00779688622754491	-0.0467000998003992
0.010013538461538461	0.009908542914171658	-0.0009746107784431138	-0.4889297405189621	-0.13449628742514969	0.021928742514970057	-0.03852826347305389	0.064161876247505	-0.06367457085828343	-0.3512659680638723
0.06592246153846154	-0.12410043912175649	-0.14667892215568865	-0.10598892215568863	0.3312052295409182	-0.14879057884231536	-0.0165237125748503	0.07593842315369262	0.02680179640718563	-0.044263572854291416
0.10514215384615383	-0.06984710578842315	0.15057736526946106	0.36832165668662675	0.006172534930139721	-0.10574526946107785	0.1538694610778443	0.19451606786427145	-0.05360359281437126	0.07634451097804391
0.100344	0.03524842315369261	0.21733820359281436	0.024771357285429143	-0.1978459880239521	-0.06091317365269461	0.057609700598802396	0.22213003992015967	-0.0934001996007984	-0.20304391217564868
0.05048492307692308	-0.012020199600798403	-0.111430499001996	-0.2696423153692615	0.15350119760479042	-0.06854762475049901	-0.164465748502994	0.12182634730538922	0.14115612774451097	-0.3333981037924152
-0.017523692307692306	-0.13205976047904192	-0.17445532934131736	0.04182704590818363	0.22675944111776447	-0.07082171656686627	0.14940359281437127	0.1372576846307385	0.038821996007984035	0.17705429141716567
-0.05382276923076923	-0.12783644710578843	0.11159293413173653	0.2915710578842315	-0.024040399201596806	-0.1317348902195609	0.04230395209580838	0.2724849301397205	-0.15577528942115768	0.297662375249501
-0.053614153846153846	-0.005197924151696606	0.12881105788423153	0.08040538922155689	0.0009746107784431138	-0.08251704590818364	-0.1758740119760479	0.21806916167664672	0.0248525748502994	-0.22334830339321357
-0.046104	0.05409089820359281	-0.08852714570858283	-0.13157245508982035	0.17169393213572853	0.042558003992015966	0.09390502994011976	0.013400898203592816	0.17949081836327346	-0.19207954091816365
-0.03108369230769231	0.18874962075848303	-0.10753205588822355	-0.07350189620758484	0.08381652694610779	0.006497405189620759	0.13840131736526945	0.035735728542914166	0.1080193612774451	0.3561390219560878
-0.010013538461538461	0.1773791616766467	-0.03378650698602795	0.2330944111776447	0.0071471457085828345	-0.09031393213572854	-0.03804107784431138	0.11126806387225549	-0.1421307385229541	0.4734984031936128
0.02795446153846154	-0.004873053892215568	0.0004873053892215569	0.14578552894211574	0.1002224750499002	-0.07991808383233533	0.10259317365269462	-0.033705289421157685	-0.08332922155688623	-0.06010099800399202
0.06842584615384616	-0.028913453093812373	-0.038497125748502996	0.02680179640718563	0.14944031936127744	0.07488259481037925	0.19353449101796408	-0.1563438123752495	0.18728770459081834	-0.14903423153692616
0.09658892307692307	0.00925880239520958	-0.09015149700598803	0.1246689620758483	0.046294011976047905	0.24803844311377246	-0.17226071856287425	-0.11248632734530938	0.0890144510978044	0.2680179640718563
0.10535076923076922	-0.026314491017964074	-0.0831667864271457	0.1396942115768463	0.0188424750499002	0.06334970059880239	0.03731029940119761	-0.016649600798403195	-0.10607013972055888	0.25339880239520957
0.05319692307692307	-0.11370459081836327	0.07504502994011976	0.16933862275449102	0.13157245508982035	-0.004548183632734531	0.10312095808383233	-0.051573153692614775	0.049542714570858286	-0.23918572854291417
-0.021070153846153846	-0.1859882235528942	0.09226315369261477	0.014619161676646708	0.04060878243512974	0.15642502994011975	-0.22694730538922156	-0.1713690618762475	0.16617113772455092	-0.19938912175648701
-0.08031692307692308	-0.050030019960079844	-0.1002224750499002	-0.15025249500998003	-0.030700239520958083	0.14602918163672654	-0.05115449101796407	-0.0929941117764471	-0.04921784431137724	0.1417246506986028
-0.10889723076923077	0.13205976047904192	-0.07634451097804391	0.01868003992015968	0.09210071856287426	0.10607013972055888	0.14639928143712574	-0.013806986027944113	-0.08462870259481038	0.09583672654690618
-0.1045163076923077	0.01851760479041916	0.11240510978043912	0.1904551896207585	0.0471061876247505	-0.01673081836327345	0.026551616766467064	-0.15878033932135727	-0.008609061876247505	-0.06010099800399202
-0.09763200000000001	-0.0222536127744511	0.09453724550898204	-0.16446556886227545	-0.0222536127744511	-0.035735728542914166	-0.09739652694610779	-0.17664820359281438	-0.08641548902195609	-0.015025249500998004
-0.08323753846153846	0.12816131736526945	-0.1866379640718563	-0.22578483033932137	0.007634451097804391	-0.0071471457085828345	0.11814251497005988	0.06741057884231537	-0.09599916167664671	0.002436526946107784
-0.06300184615384616	0.10087221556886228	-0.11695329341317366	0.20832305389221556	0.017380558882235532	0.04775592814371258	-0.012017245508982036	0.173399500998004	0.06302483033932137	-0.21279001996007985
-0.003129230769230769	-0.14765353293413175	0.19346023952095806	0.24690139720558882	0.011370459081836327	0.1318973253493014	-0.12212119760479043	0.013400898203592816	0.15496311377245509	-0.0929941117764471
0.07384984615384615	-0.15577528942115768	0.09746107784431138	-0.1855821357285429	-0.00016243512974051895	-0.07114658682634731	0.11810191616766468	-0.06456796407185628	0.08284191616766468	0.109237624750499
0.12433476923076923	0.10428335329341318	-0.09811081836327346	-0.1563438123752495	-0.09063880239520958	-0.22351073852295408	0.0703577245508982	0.059694910179640716	-0.07829373253493015	-0.02680179640718563
0.1314276923076923	0.049542714570858286	0.07731912175648703	0.49258453093812377	-0.04759349301397205	-0.06010099800399202	-0.0728748502994012	0.15837425149700599	0.0	-0.24446487025948105
0.07697907692307693	-0.15431337325349304	0.15951129740518963	0.3606059880239521	0.10493309381237524	0.06887249500998004	0.0771377245508982	0.04507574850299401	0.24056642714570858	-0.06578622754491018
0.021696	-0.21230271457085828	-0.09908542914171657	-0.16081077844311378	0.027126666666666667	-0.012669940119760479	0.29998455089820364	-0.03411137724550898	0.038334690618762476	0.3114693612774451
-0.02315630769230769	0.3495603992015968	-0.10087221556886228	-0.05482185628742515	0.02972562874251497	-0.1765669860279441	-0.02143616766467066	0.09543063872255489	-0.07975564870259481	0.20872914171656684
-0.03775938461538462	0.8540839121756486	0.09096367265469062	0.35695119760479044	0.14619161676646708	-0.19898303393213573	-0.14936299401197606	0.12954201596806386	0.12150147704590819	-0.0016243512974051897
-0.03504738461538461	0.475447624750499	0.04548183632734531	0.22253612774451098	0.12377556886227545	0.038334690618762476	0.12524730538922155	-0.025989620758483035	0.16081077844311378	-0.004873053892215568
-0.05862092307692307	-0.06643596806387225	-0.08706522954091817	-0.19370389221556886	0.06708570858283433	0.13254706586826348	0.035564550898203595	-0.04873053892215569	0.07910590818363272	0.04791836327345309
-0.06550523076923077	-0.4359758882235529	0.03248702594810379	-0.021116566866267464	0.07731912175648703	0.0591263872255489	-0.20892143712574848	0.07715668662674652	-0.03800982035928144	0.039796606786427144
-0.04693846153846153	-0.299530379241517	0.10070978043912177	0.07390798403193613	0.12263852295409182	-0.04012147704590819	-0.060573413173652696	0.0471061876247505	0.0006497405189620758	-0.018273952095808385
0.006258461538461538	0.12832375249501	-0.07098415169660678	0.05116706586826347	0.10866910179640718	-0.15187684630738524	0.1085205988023952	-0.03898443113772455	0.1517144111776447	-0.001218263473053892
0.06759138461538462	-0.06237508982035928	-0.05474063872255489	0.0	0.057502035928143715	0.20645504990019958	-0.15841652694610778	-0.02517744510978044	0.008284191616766468	-0.06131926147704591
0.08699261538461538	-0.8935556487025949	0.11630355289421157	-0.05319750499001996	-0.003411137724550898	0.38854483033932136	-0.10157820359281437	0.07025319361277445	-0.05490307385229541	-0.31756067864271453
0.06759138461538462	-0.5035489021956088	0.09697377245508981	-0.08568453093812375	0.09827325349301397	-0.02663936127744511	0.09723413173652695	0.11614111776447106	0.14326778443113775	-0.218475249500998
0.02795446153846154	1.0555034730538921	-0.04223313373253493	-0.09827325349301397	0.13693281437125748	-0.13335924151696604	-0.034711976047904186	0.024771357285429143	0.035410858283433135	0.19979520958083832
-0.0014603076923076922	0.6154667065868263	0.012669940119760479	0.1413185628742515	-0.035410858283433135	0.13157245508982035	-0.09138790419161677	0.029238323353293415	-0.0565274251497006	-0.1271054890219561
-0.003963692307692307	-0.903951497005988	0.09859812375249502	-0.1742116766467066	-0.020954131736526948	0.28913453093812375	0.01725449101796407	0.12385678642714572	0.042558003992015966	-0.5567464071856287
0.012099692307692308	-0.205642874251497	0.0011370459081836328	0.030456586826347304	0.06627353293413174	-0.006497405189620759	0.060208023952095804	0.043045309381237525	0.07488259481037925	-0.012994810379241517
0.018775384615384614	0.7187754491017964	-0.027451536926147706	0.6753240518962076	0.0029238323353293415	-0.3037536926147705	-0.023628502994011976	-0.08162365269461078	-0.010558283433133732	0.539284630738523
0.009179076923076922	-0.003411137724550898	0.06562379241516966	-0.13319680638722556	-0.013482115768463074	-0.03524842315369261	-0.004750059880239521	-0.018273952095808385	-0.14196830339321356	0.11776546906187624
0.012516923076923077	-0.36531660678642713	0.0032487025948103793	-1.7461776447105788	0.07472015968063872	0.21295245508982036	0.1012534131736527	0.02842614770459082	-0.07098415169660678	-0.3037536926147705
0.04109723076923077	-0.055715249500998	-0.08008051896207584	0.12182634730538922	0.027126666666666667	0.06334970059880239	0.14400395209580838	0.004060878243512974	0.15220171656686626	0.15715598802395211
0.09471138461538461	0.03459868263473054	0.04401992015968064	2.7812955089820357	0.006984710578842315	-0.10298387225548902	-0.018107065868263474	0.031674850299401196	0.1318973253493014	0.4755288423153693
0.12120553846153845	0.10314630738522955	0.15138954091816367	-0.8255765469061876	0.07959321357285429	-0.022740918163672654	0.019690419161676645	0.05847664670658683	-0.024202834331337325	0.03736007984031936
0.092208	0.4973763672654691	0.09031393213572854	-2.5815002994011977	0.038334690618762476	0.12604966067864273	0.2605225149700599	0.10152195608782434	0.09599916167664671	-0.18152125748502995
0.035464615384615386	0.2639570858283433	0.08592818363273454	2.0117590818363276	-0.04125852295409182	0.13563333333333333	0.013478802395209582	0.015837425149700598	0.14586674650698603	0.18923692614770457
-0.02086153846153846	-0.15902399201596806	0.1721812375249501	2.661093512974052	0.0056852295409181635	0.004548183632734531	-0.20015209580838322	-0.15350119760479042	-0.0011370459081836328	0.22497265469061875
-0.03609046153846154	0.2696423153692615	0.024527704590818364	-2.243229141716567	0.1541509381237525	-0.10931884231536927	0.1567925748502994	0.0	-0.0014619161676646707	-0.07228363273453094
-0.018775384615384614	0.2979060279441118	-0.1317348902195609	-1.9325719560878243	0.1104558882235529	-0.08040538922155689	0.19710718562874252	0.2879162674650698	0.17023201596806387	0.1401002994011976
0.018983999999999997	-0.269804750499002	-0.014294291417165669	2.2440413173652694	-0.03654790419161677	0.08982662674650697	-0.19544263473053894	-0.043857485029940114	0.024365269461077844	0.28507365269461077
0.05570030769230769	-0.3606059880239521	0.08722766467065868	0.8958297405189621	0.13709524950099802	0.15691233532934132	-0.12293317365269461	-0.4004025948103792	-0.1292983632734531	-0.2720788423153693
0.08094276923076923	0.05977612774451098	-0.050517325349301395	-1.41480998003992	0.28994670658682636	-0.032162155688622754	0.11944167664670659	0.06050708582834331	0.1395317764471058	-0.40608782435129737
0.11098338461538461	0.06578622754491018	-0.18127760479041916	0.043451397205588826	0.024690139720558883	-0.1395317764471058	-0.0851762874251497	0.42639221556886225	0.1801405588822355	0.09867934131736526
0.14060676923076923	-0.20499313373253492	0.05295385229540918	0.772785129740519	-0.024040399201596806	-0.05100463073852295	-0.26677473053892214	0.0008121756487025948	-0.09827325349301397	0.1405063872255489
0.16501476923076921	0.013482115768463074	0.2408912974051896	-0.6554257485029941	0.15480067864271457	0.042720439121756486	0.0030449101796407186	-0.32771287425149703	-0.19557189620758483	-0.1904551896207585
0.15520984615384617	0.20905401197604792	0.002598962075848303	0.49948802395209585	0.02014195608782435	-0.06026343313373254	0.14570910179640717	0.188424750499002	0.055715249500998	-0.3362407185628743
0.10889723076923077	-0.060750738522954095	-0.10785692614770459	1.0103465069860278	-0.07520746506986029	-0.19102371257485032	-0.04254754491017964	0.5185741516966068	0.19475972055888224	-0.2343126746506986
0.04756430769230769	-0.16308487025948104	0.1130548502994012	-1.6385643712574849	0.15025249500998003	-0.06205021956087824	0.023872095808383235	0.1271054890219561	-0.10931884231536927	0.0467000998003992
-0.0022947692307692304	-0.043045309381237525	0.1385571656686627	-0.6533953093812375	0.08138000000000001	0.09453724550898204	0.2783047904191617	-0.3492355289421158	-0.15009005988023952	-0.0016243512974051897
-0.017523692307692306	0.02663936127744511	-0.015431337325349301	1.9065823353293412	-0.13449628742514969	0.0994102994011976	0.15476263473053892	-0.3293372255489022	0.22448534930139719	-0.2326883233532934
-0.01814953846153846	0.050192455089820356	-0.01104558882235529	0.2797945109780439	0.06724814371257484	-0.00925880239520958	-0.1126616766467066	0.380910379241517	0.1497651896207585	-0.11451676646706586
-0.02357353846153846	-0.11402946107784431	0.08690279441117765	-2.137240219560878	0.13303437125748502	-0.0523041117764471	0.15906610778443114	0.6257813373253494	-0.07926834331337326	0.18192734530938123
-0.03024923076923077	-0.012669940119760479	0.06724814371257484	-0.1900491017964072	-0.034273812375249506	0.03524842315369261	0.33148922155688626	-0.3394894211576846	-0.019654650698602793	0.3610120758483034
-0.02273907692307692	0.3308803592814371	-0.029075888223552893	2.0872914171656687	-0.030375369261477048	0.03719764471057884	-0.011367664670658683	-0.711465868263473	0.09924786427145708	-0.05400968063872255
0.015020307692307692	0.22724674650698604	0.06481161676646706	-0.05604011976047904	0.08787740518962077	-0.02517744510978044	-0.0007307784431137724	0.19979520958083832	0.061400479041916166	-0.42842265469061874
0.06946892307692307	-0.07683181636726547	0.07114658682634731	-1.833892614770459	0.09664890219560879	0.023715528942115767	0.22621652694610778	0.37928602794411176	-0.09047636726546907	-0.03329920159680639
0.10117846153846152	0.01705568862275449	-0.1517144111776447	0.09380628742514971	0.10217169660678643	0.11484163672654692	0.05777209580838323	-0.30212934131736524	-0.012669940119760479	0.5429394211576847
0.09512861538461538	0.2028814770459082	-0.12150147704590819	1.4343021956087825	0.07244606786427145	0.13677037924151697	-0.13044395209580836	-0.523041117764471	0.13709524950099802	0.5689290419161677
0.06467076923076923	0.10038491017964071	0.14294291417165667	-0.24608922155688623	0.022903353293413174	0.0831667864271457	0.03580814371257485	-0.04263922155688622	0.08674035928143713	-0.033705289421157685
0.03275261538461539	-0.0882022754491018	0.15398850299401198	-0.8767436127744511	0.05961369261477046	0.04060878243512974	0.05748790419161677	0.1900491017964072	-0.011208023952095808	-0.35329640718562877
0.02232184615384615	-0.10314630738522955	-0.13400898203592815	0.542127245508982	0.043857485029940114	0.06773544910179641	-0.07084491017964072	-0.039796606786427144	0.03784738522954092	0.41136696606786427
0.02795446153846154	-0.003411137724550898	-0.19768355289421158	0.5457820359281437	0.05035489021956088	-0.023715528942115767	0.019162634730538922	-0.002436526946107784	-0.008609061876247505	0.9559307385229541
0.021278769230769233	-0.046618882235528944	0.04791836327345309	-0.2663936127744511	-0.01104558882235529	-0.16860766467065869	0.06463329341317364	-0.07268972055888223	-0.07342067864271457	-0.17177514970059882
0.0025033846153846152	-0.02615205588822355	0.11467920159680639	0.006091317365269461	0.002598962075848303	-0.10298387225548902	0.028581556886227544	-0.09055758483033932	0.02322822355289421	-0.8572513972055887
0.0035464615384615383	0.07488259481037925	-0.11451676646706586	0.4674070858283433	0.07000954091816368	-0.031837285429141715	0.009540718562874253	0.3248702594810379	0.043207744510978044	0.2765458083832335
0.02023569230769231	-0.009908542914171658	-0.20320634730538922	-0.006091317365269461	0.0565274251497006	-0.08771497005988023	0.04315652694610778	0.4978636726546906	-0.10948127744510978	0.568116866267465
0.048816000000000005	-0.028588582834331338	0.011208023952095808	-0.15065858283433134	0.09047636726546907	-0.04353261477045908	0.003491497005988024	0.00934001996007984	-0.05262898203592815	-0.5031428143712575
0.06300184615384616	0.009096367265469063	0.17153149700598802	0.4775592814371257	0.012669940119760479	0.050030019960079844	-0.01920323353293413	-0.32568243512974054	0.15561285429141716	-0.4661888223552894
0.04944184615384615	-0.05441576846307385	0.06903493013972056	0.13400898203592815	-0.0565274251497006	0.0471061876247505	0.05074850299401198	0.3573572854291417	0.025502315369261477	0.21441437125748505
0.02086153846153846	-0.031999720558882234	-0.09908542914171657	-0.24121616766467066	0.13303437125748502	-0.03443624750499002	0.03000251497005988	0.7679120758483033	-0.055715249500998	0.02517744510978044
-0.014185846153846153	0.1052579640718563	-0.007472015968063872	0.1441611776447106	0.21620115768463075	-0.054578203592814366	0.005074850299401198	-0.08121756487025948	0.006497405189620759	-0.32527634730538924
-0.014811692307692307	0.13595820359281438	0.20206930139720558	0.2464953093812375	-0.0021116566866267467	0.013319680638722554	-0.0343465868263473	-0.5400968063872256	0.024690139720558883	-0.2956319361277445
0.004172307692307692	-0.061887784431137724	0.11955225548902196	-0.20304391217564868	0.09047636726546907	0.005847664670658683	0.045876646706586824	0.18152125748502995	0.022903353293413174	-0.3756312375249501
0.02545107692307692	-0.10314630738522955	-0.12020199600798404	-0.4077121756487026	0.27776407185628743	-0.03281189620758483	0.03251964071856287	0.5319750499001996	-0.0027613972055888225	-0.3285250499001996
0.03483876923076923	0.12280095808383233	-0.03362407185628742	0.03857834331337326	0.03736007984031936	0.025989620758483035	-0.11854850299401198	-0.1421307385229541	0.0651364870259481	0.07472015968063872
0.027120000000000002	0.07179632734530939	0.1832268263473054	0.1246689620758483	-0.008933932135728542	0.09307532934131736	-0.1250849101796407	-0.4418235528942116	0.02956319361277445	-0.04873053892215569
0.027120000000000002	-0.20483069860279443	0.08950175648702595	-0.21806916167664672	0.12604966067864273	0.01721812375249501	-0.03548335329341317	0.13400898203592815	-0.04158339321357285	-0.43329570858283434
0.04276615384615385	-0.08073025948103793	-0.0011370459081836328	-0.19695259481037924	-0.021279001996007983	-0.05587768463073852	0.04859676646706587	0.22375439121756488	0.008771497005988024	0.006497405189620759
0.06717415384615384	0.23000814371257486	0.07975564870259481	0.3403015968063872	-0.15285145708582834	-0.04109608782435129	-0.0064552095808383236	-0.3313676646706587	-0.03297433133732535	0.681415369261477
0.07426707692307692	0.14505457085828344	-0.0248525748502994	0.3443624750499002	-0.046131576846307386	-0.07439528942115768	-0.030124311377245507	-0.297662375249501	-0.0917758483033932	0.3195911177644711
0.06070707692307692	-0.10249656686626746	-0.1232882634730539	-0.36547904191616765	0.01559377245508982	-0.08349165668662675	0.11505700598802396	0.11979590818363274	-0.030375369261477048	-0.09380628742514971
0.029206153846153847	-0.06367457085828343	0.035735728542914166	-0.19410998003992017	0.00779688622754491	-0.019167345309381238	0.10174059880239522	0.041014870259481036	-0.03654790419161677	0.5575585828343314
0.006467076923076923	0.04353261477045908	0.042720439121756486	0.6192839321357285	0.0787810379241517	0.01835516966067864	-0.044658682634730544	-0.20913522954091818	0.008446626746506987	0.7508563872255489
0.004798153846153846	0.024690139720558883	-0.1224760878243513	0.2797945109780439	0.05620255489021956	0.009908542914171658	0.1351940119760479	0.03451746506986028	0.15902399201596806	0.07187754491017964
0.0018775384615384615	0.04515696606786427	-0.06107560878243513	-0.5141071856287426	-0.07699425149700599	-0.0056852295409181635	0.04823137724550898	0.1859882235528942	0.07065928143712576	-0.06903493013972056
-0.009596307692307692	-0.16503409181636727	0.158699121756487	0.0008121756487025948	-0.15528798403193614	0.006822275449101796	-0.08862718562874251	-0.17258732534930138	-0.05295385229540918	0.19979520958083832
-0.03838523076923077	-0.31626119760479043	0.12913592814371255	0.7670999001996008	-0.0248525748502994	0.03736007984031936	0.2177719760479042	-0.15025249500998003	0.061562914171656685	0.16040469061876247
-0.07551876923076924	-0.2226985628742515	-0.10915640718562873	0.1413185628742515	0.11679085828343312	0.042882874251497005	0.13921329341317368	0.2071047904191617	0.18387656686626747	0.031674850299401196
-0.08866153846153846	-0.09096367265469062	-0.12864862275449102	-0.3589816367265469	0.132709500998004	0.03378650698602795	-0.1757928143712575	0.21197784431137726	0.04840566866267465	-0.07715668662674652
-0.07280676923076923	0.38513369261477043	0.07309580838323354	0.09989760479041916	0.14667892215568865	0.10135952095808383	-0.010027904191616767	-0.1405063872255489	-0.2132773253493014	-0.21725698602794413
-0.05653476923076922	0.7199124950099801	0.16568383233532935	0.2972562874251497	0.13823229540918164	0.19329780439121758	0.1835065868263473	-0.09624281437125749	-0.0016243512974051897	-0.18152125748502995
-0.05486584615384615	0.34566195608782435	0.07017197604790419	0.057664471057884234	0.06318726546906188	0.17169393213572853	-0.12679005988023953	0.31674850299401197	0.3178855489021956	-0.05197924151696607
-0.06154153846153846	-0.0402839121756487	-0.09551185628742516	-0.27898233532934136	0.038821996007984035	0.1046082235528942	-0.1063282634730539	0.18030299401197605	-0.03378650698602795	-0.14294291417165667
-0.052153846153846155	-0.12523748502994012	-0.13644550898203592	-0.17624211576846308	0.007309580838323354	0.09989760479041916	0.005602634730538922	-0.10720718562874253	-0.20580530938123753	-0.2696423153692615
-0.023990769230769232	-0.5532540518962076	0.18923692614770457	0.01868003992015968	-0.03606059880239521	0.13335924151696604	-0.05545796407185629	0.029238323353293415	0.12182634730538922	-0.14497335329341318
0.02044430769230769	-0.1284861876247505	0.29368271457085826	0.18192734530938123	0.11110562874251496	0.05539037924151697	0.021963952095808384	0.24974401197604792	0.1801405588822355	-0.037766167664670655
0.05444861538461539	0.46050359281437125	-0.20304391217564868	0.07959321357285429	0.0890144510978044	-0.1088315369261477	-0.04043640718562874	0.1084254491017964	0.02046682634730539	-0.16081077844311378
0.04839876923076923	-0.6049084231536926	-0.28491121756487026	-0.30212934131736524	-0.042395568862275454	-0.11987712574850298	0.02829736526946108	-0.11857764471057884	-0.0950245508982036	-0.16243512974051896
0.019609846153846155	-0.192810499001996	0.1936226746506986	-0.1088315369261477	0.07244606786427145	-0.0625375249500998	0.030408502994011977	-0.006091317365269461	0.04824323353293414	0.05197924151696607
-0.0018775384615384615	1.2785269061876248	0.2363431137724551	0.2862919161676647	0.10558283433133732	-0.11549137724550898	-0.06934275449101797	0.14456726546906187	0.1944348502994012	0.08609061876247505
0.008136	0.18403900199600798	-0.15285145708582834	0.24690139720558882	0.057014730538922156	-0.14944031936127744	-0.0699517365269461	0.028832235528942117	0.03264946107784431	-0.03248702594810379
0.025033846153846153	-1.0338996007984034	-0.1954094610778443	-0.12872984031936127	0.2168508982035928	-0.14115612774451097	0.08619125748502994	-0.05847664670658683	0.05993856287425149	0.013806986027944113
0.015020307692307692	-0.05116706586826347	0.14164343313373254	0.021522654690618762	0.17364315369261477	-0.15918642714570858	-0.04746	0.006091317365269461	0.11695329341317366	0.12385678642714572
-0.013560000000000001	0.5917511776447106	0.18225221556886229	0.33217984031936126	-0.028913453093812373	-0.1900491017964072	-0.1550874251497006	-0.033705289421157685	-0.10720718562874253	0.18152125748502995
-0.040679999999999994	-0.4752851896207585	-0.06286239520958083	0.2838553892215569	0.09437481037924152	-0.18728770459081834	0.14708946107784432	-0.12629331337325347	-0.03297433133732535	0.29360149700598803
-0.06133292307692308	-0.7049684630738523	-0.09811081836327346	0.06334970059880239	0.18631309381237524	-0.07049684630738522	0.03824407185628742	-0.07309580838323354	0.15268902195608783	0.24324660678642715
-0.05403138461538461	0.3367280239520958	0.02615205588822355	-0.16568383233532935	0.04645644710578842	0.025664750499001996	-0.08700323353293414	0.10274021956087824	0.006984710578842315	-0.011776546906187626
-0.03337846153846154	0.17413045908183633	0.12377556886227545	-0.0621314371257485	-0.003411137724550898	0.004873053892215568	0.008931736526946107	0.12669940119760478	-0.05993856287425149	-0.037766167664670655
-0.03275261538461539	-0.13076027944111776	0.1361206387225549	0.051573153692614775	0.1473286626746507	0.09080123752495009	0.10092862275449101	0.030456586826347304	0.10298387225548902	0.12629331337325347
-0.030875076923076922	0.5410714171656686	0.021928742514970057	-0.04791836327345309	0.050842195608782434	0.23358171656686624	0.002151736526946108	-0.0312687624750499	0.15886155688622755	-0.05197924151696607
-0.016897846153846156	0.09892299401197605	0.0016243512974051897	-0.19695259481037924	-0.1621102594810379	0.14765353293413175	-0.03913724550898203	0.11898373253493014	0.0651364870259481	-0.2619266467065868
0.012934153846153845	-0.5243405988023951	0.16941984031936128	-0.03532964071856288	0.05490307385229541	0.004873053892215568	0.1360465868263473	0.34720508982035925	-0.035085988023952096	0.014619161676646708
0.06049846153846154	0.38838239520958084	0.17949081836327346	0.12182634730538922	0.18566335329341319	0.0917758483033932	0.06974874251497007	0.08690279441117765	0.05604011976047904	0.10639500998003992
0.08699261538461538	0.6071825149700599	-0.06042586826347305	-0.20791696606786428	-0.11175536926147704	0.21116566866267464	-0.017335688622754492	-0.49948802395209585	0.1448921357285429	-0.24730748502994013
0.07134646153846153	-0.3375401996007984	-0.14083125748502995	-0.21522654690618762	-0.07439528942115768	0.11484163672654692	0.08196898203592815	-0.286698003992016	-0.10168439121756487	-0.27857624750499
0.03233538461538461	-0.2631449101796407	0.07244606786427145	0.3378650698602794	0.2930329740518962	0.04158339321357285	0.25268694610778447	0.6801971057884232	-0.0787810379241517	0.059694910179640716
0.0	0.5282390419161677	0.10785692614770459	0.19695259481037924	0.04726862275449102	0.12669940119760478	0.00872874251497006	0.4536000998003992	0.1801405588822355	-0.07147145708582833
0.0050067692307692304	0.36499173652694605	-0.12491261477045909	-0.41096087824351296	-0.19930790419161676	0.12864862275449102	-0.12394814371257484	-0.7752216566866267	0.13742011976047905	-0.3894382235528942
0.023990769230769232	-0.2897842714570858	-0.06984710578842315	-0.05644620758483034	0.27110423153692614	-0.019492215568862273	0.17108335329341318	-0.49948802395209585	-0.06659840319361278	-0.07228363273453094
0.025033846153846153	-0.1046082235528942	0.16194782435129743	0.7143084830339321	0.33656558882235527	-0.08998906187624751	0.0555391616766467	0.666390119760479	-0.07683181636726547	0.1912673652694611
-0.006258461538461538	0.12523748502994012	0.05847664670658683	0.2651753493013972	-0.3105759680638723	0.0016243512974051897	-0.14177101796407185	0.31349980039920156	0.09015149700598803	-0.036953992015968065
-0.059872615384615385	-0.09015149700598803	-0.11029345309381237	-0.47187405189620757	-0.20613017964071856	-0.018192734530938125	0.07725952095808383	-0.9835447105788424	0.09258802395209581	-0.09583672654690618
-0.10076123076923077	0.0012994810379241516	-0.024690139720558883	0.014619161676646708	0.39780363273453095	-0.11337972055888224	0.18289760479041917	-0.7943077844311377	-0.032162155688622754	0.1088315369261477
-0.10994030769230768	-0.02176630738522954	0.07163389221556887	0.6416187624750499	0.09713620758483034	0.007472015968063872	-0.07734071856287426	1.0428335329341318	-0.11938982035928143	0.11938982035928143
-0.08469784615384615	-0.2862106986027944	-0.09567429141716567	0.3159363273453094	-0.23683041916167666	0.12215121756487025	-0.07993904191616767	1.2381617764471058	0.07829373253493015	0.027207884231536927
-0.056951999999999996	-0.12572479041916165	-0.16340974051896207	-0.39065648702594813	0.0950245508982036	-0.02988806387225549	0.16665808383233535	-0.7687242514970061	0.16389704590818363	0.06091317365269461
-0.04172307692307692	0.07829373253493015	0.13498359281437125	-0.2229422155688623	0.19216075848303393	-0.11061832335329341	0.09601616766467065	-1.144355489021956	-0.0591263872255489	0.011370459081836327
-0.02858030769230769	0.03671033932135728	0.12068930139720559	0.16446556886227545	0.02339065868263473	0.039471736526946105	-0.0432377245508982	1.066386626746507	-0.09210071856287426	-0.037766167664670655
-0.002712	0.16649600798403194	-0.1609732135728543	0.03329920159680639	0.15285145708582834	0.024690139720558883	-0.00775437125748503	1.4696318363273453	0.012507504990019961	0.13197854291417166
0.03567323076923076	0.08414139720558882	-0.03784738522954092	-0.17583602794411177	0.14570431137724552	-0.1517144111776447	0.1702307784431138	-0.7252728542914172	0.035085988023952096	0.2026378243512974
0.04714707692307692	-0.1507398003992016	0.11922738522954092	-0.2501500998003992	-0.1565874650698603	-0.12799888223552894	0.1165185628742515	-0.990042115768463	-0.06042586826347305	-0.017461776447105788
0.03421292307692308	0.11029345309381237	-0.05604011976047904	-0.05725838323353293	0.07569477045908184	0.08138000000000001	-0.12094383233532933	0.8198913173652694	-0.09908542914171657	-0.0934001996007984
-0.005841230769230769	0.42021968063872256	-0.06399944111776447	0.03817225548902196	0.44929556886227545	0.13498359281437125	0.07640694610778444	1.130548502994012	0.09469968063872256	-0.010152195608782435
-0.040679999999999994	0.06367457085828343	0.20613017964071856	0.17096297405189623	-0.07179632734530939	-0.019492215568862273	0.05663532934131737	-0.4089304391217565	0.2074296606786427	-0.06456796407185628
-0.041514461538461535	-0.20060738522954094	0.14879057884231536	-0.01908612774451098	-0.32568243512974054	-0.02322822355289421	-0.07701592814371257	-0.7622268463073852	-0.031674850299401196	-0.1084254491017964
-0.024199384615384616	0.1525265868263473	-0.11061832335329341	-0.2176630738522954	0.20515556886227546	0.07975564870259481	0.03592994011976048	0.24527704590818364	-0.031674850299401196	-0.09949151696606787
0.015854769230769228	0.10915640718562873	0.05847664670658683	0.07756277445109781	0.19995764471057884	-0.04012147704590819	0.057406706586826346	0.4373565868263473	0.16600870259481038	-0.07675059880239521
0.015228923076923076	-0.10866910179640718	0.23942938123752494	0.3029415169660679	-0.10834423153692616	-0.16617113772455092	-0.0173762874251497	-0.3736007984031936	0.04337017964071856	-0.027207884231536927
-0.0022947692307692304	0.13547089820359282	-0.08674035928143713	0.09827325349301397	-0.1190649500998004	-0.035085988023952096	0.022451137724550898	-0.7183693612774451	-0.07065928143712576	-0.08527844311377245
-0.006467076923076923	0.21798794411177644	-0.22253612774451098	0.05400968063872255	0.08235461077844311	0.017705429141716567	0.1237451497005988	-0.1855821357285429	0.0761820758483034	-0.06741057884231537
-0.0016689230769230767	-0.09567429141716567	0.16324730538922155	0.7057806387225549	0.13124758483033933	-0.07683181636726547	-0.032600838323353296	0.11126806387225549	0.09827325349301397	0.09258802395209581
0.029414769230769227	-0.21246514970059882	0.1611356487025948	-0.4044634730538922	0.08495357285429142	-0.01088315369261477	-0.014371976047904193	0.07309580838323354	-0.10070978043912177	-0.01421307385229541
0.02899753846153846	0.09713620758483034	-0.26509413173652696	-1.2267913173652696	0.13352167664670658	0.11126806387225549	0.006252215568862275	-0.2229422155688623	0.004385748502994012	-0.11857764471057884
-0.0016689230769230767	-0.07585720558882235	-0.17510506986027943	1.3396837325349302	0.025502315369261477	0.036223033932135724	0.0033697005988023955	-0.22619091816367265	0.16357217564870258	0.08771497005988023
-0.040054153846153843	-0.5233659880239522	0.19232319361277445	1.5967373253493016	0.0188424750499002	-0.10574526946107785	0.07880227544910179	0.23918572854291417	0.012020199600798403	0.20954131736526946
-0.05945538461538461	-0.04044634730538922	-0.019167345309381238	-2.103941017964072	0.08138000000000001	-0.050842195608782434	-0.011083473053892215	0.30700239520958084	-0.20759209580838323	0.16081077844311378
-0.04819015384615385	0.43841241516966073	-0.2996928143712575	-1.0887214570858283	-0.035735728542914166	0.09275045908183632	0.007185988023952096	-0.19410998003992017	-0.08040538922155689	0.12385678642714572
-0.02586830769230769	-0.0703344111776447	0.02972562874251497	3.149617165668663	-0.0916134131736527	0.02842614770459082	0.0970717365269461	-0.2643631736526946	0.1954094610778443	0.19410998003992017
-0.0029206153846153843	-0.26606874251497004	0.19329780439121758	0.3159363273453094	0.07098415169660678	-0.0968113373253493	0.046079640718562874	0.5445637724550898	-0.05327872255489022	0.2704544910179641
0.0008344615384615384	0.21571385229540918	-0.12767401197604789	-2.9733750499002	0.10395848303393214	0.031999720558882234	-0.036944910179640716	0.6205021956087825	-0.17884107784431139	0.07268972055888223
0.010013538461538461	0.16438435129740517	-0.1379074251497006	0.48283842315369263	-0.10412091816367267	0.12978566866267466	-0.0432377245508982	-0.29116497005988023	0.13059784431137725	-0.12263852295409182
0.04172307692307692	-0.09957273453093812	0.2740280638722555	2.2184577844311377	-0.14424239520958085	-0.014944031936127745	0.028946946107784432	-0.38131646706586825	0.11402946107784431	0.0471061876247505
0.0853236923076923	0.094212375249501	0.26785552894211573	-0.8470992015968064	0.02972562874251497	-0.07163389221556887	0.029393532934131737	0.524259381237525	-0.08625305389221556	0.12182634730538922
0.11619876923076923	0.2114905389221557	-0.10070978043912177	-1.1796851297405189	0.04466966067864271	-0.02209117764471058	-0.03548335329341317	0.5376602794411177	0.005035489021956088	-0.004466966067864271
0.10347323076923076	0.013157245508982037	0.007309580838323354	1.3084149700598804	-0.04337017964071856	-0.06578622754491018	-0.017092095808383233	-0.37035209580838324	0.06773544910179641	-0.02071047904191617
0.05570030769230769	-0.05035489021956088	0.2928705389221557	0.05644620758483034	0.027451536926147706	-0.02810127744510978	0.07587916167664671	-0.41339740518962076	-0.08219217564870258	0.043045309381237525
0.0033378461538461535	0.12718670658682635	0.06789788423153692	-0.8345104790419161	0.12799888223552894	0.07342067864271457	0.03881245508982036	0.3098450099800399	-0.08609061876247505	0.06619231536926148
-0.03045784615384615	0.07943077844311378	-0.20012007984031938	1.1707511976047904	0.13888203592814372	0.050030019960079844	-0.07352443113772456	0.3159363273453094	0.12572479041916165	0.015837425149700598
-0.03129230769230769	-0.09307532934131736	0.04840566866267465	0.10274021956087824	0.1080193612774451	0.06448674650698603	0.011895449101796407	-0.23837355289421155	0.18631309381237524	-0.20832305389221556
-0.0070929230769230765	0.003411137724550898	0.17624211576846308	-1.7047566866267465	0.02940075848303393	0.10509552894211577	-0.05188526946107785	-0.04507574850299401	-0.07000954091816368	-0.21563263473053892
0.006049846153846154	-0.03443624750499002	-0.02322822355289421	0.4885236526946108	0.06578622754491018	0.05409089820359281	0.006658203592814371	0.29360149700598803	-0.03817225548902196	0.07918712574850299
0.010639384615384617	-0.11370459081836327	-0.0951869860279441	1.740898502994012	0.16909497005988025	-0.0032487025948103793	0.05850287425149701	-0.011370459081836327	0.22074934131736526	0.06050708582834331
0.02858030769230769	0.020791696606786425	-0.01851760479041916	-1.0944066866267466	0.05928882235528942	-0.06383700598802394	-0.06118239520958084	-0.18030299401197605	0.07000954091816368	-0.08852714570858283
0.05945538461538461	0.05409089820359281	-0.029075888223552893	-1.5138954091816366	-0.014781596806387225	-0.01851760479041916	-0.001745748502994012	0.031674850299401196	-0.11614111776447106	0.024771357285429143
0.08115138461538463	-0.13547089820359282	-0.11467920159680639	1.4196830339321358	0.05896395209580839	0.054578203592814366	0.10015724550898203	-0.048324451097804394	0.08527844311377245	0.26070838323353296
0.0717636923076923	-0.304240998003992	-0.018192734530938125	1.1760303393213574	0.1988205988023952	0.0004873053892215569	0.02992131736526946	-0.27086057884231535	0.2251350898203593	0.05279141716566866
0.037967999999999995	-0.10736962075848304	0.02842614770459082	-1.3449628742514972	0.22805892215568863	0.005197924151696606	-0.14481592814371258	0.12832375249501	0.02647692614770459	-0.09624281437125749
-0.009596307692307692	0.0745577245508982	-0.07293337325349301	-0.5896395209580838	0.01575620758483034	0.07959321357285429	0.08663784431137725	0.3853773453093812	-0.07114658682634731	0.09055758483033932
-0.026702769230769228	-0.0376849500998004	-0.016893253493013974	1.5179562874251498	0.017542994011976048	0.038821996007984035	0.06828718562874252	-0.2732971057884232	0.14700379241516967	0.03532964071856288
-0.0033378461538461535	-0.19134858283433134	0.1611356487025948	0.2720788423153693	0.09453724550898204	-0.05214167664670659	-0.061710179640718565	-0.6156291417165668	0.17851620758483033	-0.1104558882235529
0.035464615384615386	0.04353261477045908	0.12068930139720559	-0.9421237524950099	0.057014730538922156	-0.022740918163672654	0.04051760479041916	0.15025249500998003	-0.12669940119760478	-0.008527844311377245
0.06800861538461538	0.6531516566866268	-0.01396942115768463	0.40202694610778444	0.17331828343313374	-0.061725349301397205	0.05850287425149701	0.5364420159680638	-0.11484163672654692	0.17258732534930138
0.07885661538461539	0.5178431936127745	0.0094212375249501	0.6923797405189621	0.07861860279441117	-0.12669940119760478	-0.0015021556886227545	-0.28994670658682636	0.12799888223552894	0.02071047904191617
0.08386338461538462	-0.2763021556886227	0.08771497005988023	-0.38659560878243515	-0.1182527744510978	-0.07325824351297405	-0.07348383233532933	-0.5173558882235529	0.05100463073852295	-0.12954201596806386
0.08574092307692306	-0.141480998003992	0.10087221556886228	-0.2952258483033932	0.0471061876247505	-0.024202834331337325	0.06646023952095809	0.3736007984031936	-0.14180586826347305	0.006903493013972056
0.08365476923076923	0.33705289421157686	0.030212934131736525	0.4702497005988024	0.11126806387225549	0.027289101796407183	-0.07604155688622755	0.6237508982035928	0.07342067864271457	0.008121756487025948
0.05382276923076923	0.12215121756487025	0.06578622754491018	0.004873053892215568	-0.07098415169660678	0.005197924151696606	-0.08712502994011977	-0.07837495009980039	0.22058690618762475	-0.1530951097804391
-0.01397723076923077	-0.31577389221556884	0.09469968063872256	-0.3630425149700599	-0.01559377245508982	-0.05441576846307385	0.033778203592814374	-0.23147005988023953	-0.05262898203592815	-0.014619161676646708
-0.09658892307692307	-0.13498359281437125	0.08527844311377245	0.22456656686626747	0.06383700598802394	-0.04401992015968064	0.028378562874251497	0.41299131736526945	-0.09323776447105789	0.03939051896207585
-0.16876984615384616	0.27971329341317364	0.05409089820359281	0.05197924151696607	0.06026343313373254	-0.05262898203592815	0.06767820359281436	0.3922808383233533	0.0334616367265469	-0.06903493013972056
-0.17461107692307692	0.1302729740518962	-0.053766027944111776	-0.3281189620758483	0.12442530938123753	-0.04353261477045908	-0.031261077844311376	-0.22131786427145708	0.08674035928143713	-0.05400968063872255
-0.14164984615384615	0.01997952095808383	-0.07260850299401198	0.1746177644710579	0.057502035928143715	0.06562379241516966	0.03885305389221557	-0.2176630738522954	-0.011857764471057883	0.0799993013972056
-0.09596307692307693	-0.1080193612774451	-0.0022740918163672657	0.2680179640718563	0.10980614770459082	0.0787810379241517	0.07474239520958083	0.33380419161676644	0.02940075848303393	0.0458879241516966
-0.04568676923076923	-0.22627213572854293	0.03134998003992016	-0.31025109780439125	0.15382606786427147	0.05685229540918164	0.019731017964071857	0.1721812375249501	0.26022107784431137	-0.18192734530938123
-0.020652923076923076	-0.45351888223552894	-0.0004873053892215569	-0.2200996007984032	0.008284191616766468	0.1517144111776447	-0.01717329341317365	-0.11614111776447106	0.06708570858283433	-0.10395848303393214
0.012099692307692308	-0.39260570858283433	0.07423285429141717	0.2834493013972056	0.07049684630738522	0.11126806387225549	0.1504185628742515	0.3285250499001996	-0.1028214371257485	0.049542714570858286
0.041514461538461535	0.11500407185628743	0.061400479041916166	0.22213003992015967	0.12458774451097805	-0.035735728542914166	0.1462368862275449	0.5400968063872256	0.1338465469061876	0.014619161676646708
0.06216738461538462	0.19216075848303393	-0.030212934131736525	-0.2071047904191617	-0.10347117764471057	-0.01575620758483034	-0.06032982035928144	-0.31349980039920156	0.1080193612774451	-0.09380628742514971
0.03859384615384615	0.21636359281437123	0.017705429141716567	-0.16121686626746506	-0.05798934131736527	0.08982662674650697	0.1847651497005988	-1.3141001996007984	-0.19768355289421158	0.008933932135728542
-0.024199384615384616	0.2639570858283433	0.043207744510978044	0.3557329341317365	0.15853668662674653	0.07813129740518962	0.17830994011976048	-0.26883013972055886	-0.11402946107784431	0.08893323353293413
-0.06675692307692307	0.23179493013972055	-0.03232459081836327	0.35410858283433133	-0.012182634730538922	0.0042233133732534935	-0.09824910179640718	1.2231365269461079	0.11500407185628743	-0.025989620758483035
-0.10952307692307692	0.2928705389221557	-0.027126666666666667	-0.19086127744510978	-0.18160247504990018	0.04564427145708583	-0.044496287425149696	0.11492285429141716	0.08722766467065868	-0.022740918163672654
-0.12704676923076924	0.15382606786427147	0.05945125748502994	-0.18233343313373254	0.11484163672654692	0.20954131736526946	0.1897588023952096	-1.8948057884231537	-0.05409089820359281	0.03451746506986028
-0.11640738461538462	-0.17575481037924154	0.016568383233532935	0.346799001996008	0.3458243912175649	0.15788694610778442	0.06702862275449102	-0.6107560878243513	-0.06562379241516966	-0.046294011976047905
-0.09012184615384615	-0.1705568862275449	-0.005522794411177645	0.18192734530938123	-0.20012007984031938	-0.04531940119760479	-0.1970665868263473	1.599173852295409	0.15739964071856288	-0.051573153692614775
-0.05820369230769231	0.07861860279441117	-0.01104558882235529	-0.27086057884231535	-0.3823722954091816	-0.002598962075848303	0.03410299401197605	0.17177514970059882	0.15285145708582834	0.12142025948103792
-0.04088861538461538	0.4021893812375249	0.006659840319361277	-0.1855821357285429	0.39991528942115767	0.0916134131736527	0.2088808383233533	-2.2818074850299404	-0.10769449101796408	0.1096437125748503
0.005841230769230769	0.29417001996007985	0.02046682634730539	0.1275115768463074	0.5514672654690619	0.0006497405189620758	-0.13060634730538923	0.16933862275449102	-0.08170487025948103	-0.015431337325349301
0.047772923076923074	-0.18452630738522954	-0.058314211576846305	0.12101417165668663	-0.39504223552894213	-0.0805678243512974	-0.20453676646706587	3.430223852295409	0.13059784431137725	-0.006091317365269461
0.04693846153846153	0.038334690618762476	-0.025664750499001996	-0.06497405189620759	-0.19329780439121758	-0.0012994810379241516	0.16982479041916168	0.2651753493013972	0.0445072255489022	0.09949151696606787
0.016480615384615385	0.2551855888223553	-0.004385748502994012	-0.008933932135728542	0.4881175648702595	0.07488259481037925	0.0678	-2.7447476047904193	-0.07683181636726547	0.021928742514970057
-0.04672984615384615	-0.07926834331337326	-0.07407041916167664	-0.10314630738522955	0.0890144510978044	0.022740918163672654	-0.22471437125748503	0.1271054890219561	-0.019492215568862273	-0.14497335329341318
-0.0988836923076923	-0.35768215568862277	0.09664890219560879	0.09015149700598803	0.32503269461077844	-0.10704475049900199	0.0686931736526946	3.064744810379241	-0.019492215568862273	-0.002030439121756487
-0.11160923076923077	-0.3060277844311377	0.19995764471057884	0.23999790419161676	0.25047497005988023	-0.1224760878243513	0.16954059880239522	0.31025109780439125	-0.0011370459081836328	0.15106467065868262
-0.0771876923076923	-0.1036336127744511	-0.13222219560878243	-0.18152125748502995	-0.6536389620758483	-0.07488259481037925	-0.10442011976047903	-2.1181540918163675	-0.11484163672654692	0.027613972055888225
-0.016897846153846156	0.0951869860279441	-0.12604966067864273	-0.2879162674650698	0.007309580838323354	-0.13011053892215568	0.07198167664670659	0.3309615768463074	-0.12442530938123753	-0.06334970059880239
0.029623384615384614	0.17542994011976046	0.25794698602794414	0.22213003992015967	1.1401321756487026	-0.09876055888223553	0.19763497005988023	2.0336878243512975	0.15155197604790419	0.04263922155688622
0.0798996923076923	0.06627353293413174	0.0968113373253493	0.3325859281437126	-0.2423532135728543	-0.014944031936127745	-0.023912694610778443	0.23715528942115768	0.10558283433133732	0.006903493013972056
0.11682461538461539	-0.02793884231536926	-0.27126666666666666	-0.30253542914171655	-0.9419613173652694	-0.057014730538922156	-0.059314850299401194	-1.3112575848303394	0.031837285429141715	-0.13400898203592815
0.12141415384615384	0.04223313373253493	-0.01997952095808383	-0.2696423153692615	0.6497405189620759	-0.10509552894211577	0.11643736526946107	-0.14944031936127744	0.12604966067864273	-0.037766167664670655
0.09053907692307692	0.20190686626746507	0.2904340119760479	0.2590840319361277	0.5966242315369261	-0.04515696606786427	0.023628502994011976	0.6643596806387225	0.07342067864271457	-0.018273952095808385
0.00855323076923077	-0.03606059880239521	-0.060750738522954095	0.21644481037924151	-0.4527067065868264	-0.06383700598802394	-0.09199688622754491	0.09096367265469062	0.13482115768463074	-0.09015149700598803
-0.07656184615384615	-0.08462870259481038	-0.3490730938123752	-0.188424750499002	-0.13936934131736528	-0.14521700598802395	0.08002023952095809	-0.47593493013972055	0.07114658682634731	0.043045309381237525
-0.1489513846153846	0.18826231536926147	0.010720718562874251	-0.0621314371257485	0.3758748902195609	-0.08008051896207584	0.1135954491017964	-0.715526746506986	0.0016243512974051897	0.16081077844311378
-0.16730953846153845	0.1565874650698603	0.13985664670658682	0.20954131736526946	-0.11110562874251496	-0.005847664670658683	-0.009581317365269461	-0.40486956087824355	0.12669940119760478	0.055634031936127745
-0.13434830769230768	0.005847664670658683	-0.18046542914171657	0.0799993013972056	-0.053766027944111776	0.027613972055888225	-0.07437700598802395	0.45563053892215566	0.0669232734530938	-0.034923552894211576
-0.08344615384615384	0.005522794411177645	-0.06123804391217565	0.13563333333333333	0.39715389221556885	0.06383700598802394	0.09126610778443113	0.3902503992015968	-0.08186730538922156	-0.007309580838323354
-0.005215384615384615	0.06968467065868264	0.24608922155688623	0.1080193612774451	-0.18923692614770457	0.12215121756487025	0.11497580838323354	-0.9145097804391218	0.003898443113772455	-0.01868003992015968
0.04735569230769231	-0.09794838323353293	0.08950175648702595	-0.0621314371257485	-0.3877326546906188	0.17575481037924154	-0.11217449101796408	-0.953088123752495	0.02793884231536926	-0.002030439121756487
0.0936683076923077	-0.09957273453093812	0.003411137724550898	0.03451746506986028	0.2979060279441118	0.07114658682634731	-0.03670131736526946	0.5352237524950101	-0.1611356487025948	0.015431337325349301
0.12370892307692308	-0.06529892215568862	0.24056642714570858	0.28954061876247505	0.2931954091816367	-0.01559377245508982	0.15841652694610778	0.6578622754491018	-0.02387796407185629	-0.009746107784431137
0.1397723076923077	-0.022740918163672654	0.13660794411177646	0.09827325349301397	-0.35686998003992015	0.07212119760479042	0.07770610778443114	-0.7130902195608783	0.08381652694610779	-0.012994810379241517
0.13372246153846154	0.0334616367265469	-0.11354215568862275	-0.18192734530938123	-0.15285145708582834	0.09599916167664671	-0.12134982035928144	-0.3264946107784431	-0.13449628742514969	0.12223243512974052
0.06070707692307692	-0.08349165668662675	0.05181680638722555	0.22253612774451098	0.31073840319361273	-0.036223033932135724	0.010271497005988025	1.161817265469062	-0.2423532135728543	0.09786716566866267
-0.01397723076923077	0.0	0.20499313373253492	0.38212864271457087	0.09063880239520958	-0.046618882235528944	0.1301597604790419	0.6087256487025948	-0.02680179640718563	-0.043857485029940114
-0.06321046153846153	-0.01997952095808383	-0.08706522954091817	-0.19898303393213573	-0.14879057884231536	0.07488259481037925	-0.07007353293413174	-0.8324800399201597	0.13352167664670658	-0.046294011976047905
-0.06279323076923077	-0.10233413173652695	-0.22172395209580836	-0.2367492015968064	0.02663936127744511	0.060588303393213576	-0.12366395209580838	-0.15187684630738524	0.027613972055888225	-0.05928882235528942
-0.03024923076923077	0.013319680638722554	0.14684135728542913	0.33461636726546906	0.19508459081836327	-0.09193828343313373	0.0563511377245509	1.343744610778443	-0.10168439121756487	-0.0056852295409181635
0.003755076923076923	0.01104558882235529	0.19492215568862276	0.21279001996007985	-0.11402946107784431	-0.1406688223552894	0.11664035928143712	0.4653766467065868	0.07569477045908184	0.007715668662674651
0.05611753846153846	-0.03411137724550898	-0.2149016766467066	-0.35370249500998	-0.11841520958083833	-0.03134998003992016	-0.17262610778443113	-0.8312617764471057	0.23910451097804392	0.07147145708582833
0.10389046153846154	0.09096367265469062	-0.2467389620758483	-0.17705429141716567	0.16990714570858284	-0.03281189620758483	-0.00194874251497006	-0.10030369261477047	-0.006010099800399201	0.01258872255489022
0.14561353846153846	0.05847664670658683	0.11922738522954092	0.3772555888223553	0.20450582834331335	-0.10444578842315369	0.24387700598802395	0.68547624750499	0.05149193612774451	-0.12060808383233533
0.1721076923076923	-0.11581624750499002	0.094212375249501	0.05685229540918164	0.023715528942115767	-0.009583672654690619	-0.021314371257485032	0.0032487025948103793	0.15496311377245509	0.06010099800399202
0.1543753846153846	-0.06676083832335329	-0.23666798403193612	-0.43816876247504993	-0.0027613972055888225	0.1372576846307385	-0.09045413173652694	-0.4186765469061876	0.11451676646706586	0.07390798403193613
0.10201292307692307	0.08121756487025948	-0.18436387225548903	0.002436526946107784	0.25079984031936126	0.10054734530938123	0.16535892215568862	0.4186765469061876	0.15545041916167665	-0.1713690618762475
0.038176615384615385	-0.02387796407185629	0.0882022754491018	0.5031428143712575	0.1317348902195609	0.005035489021956088	0.08907377245508982	0.3078145708582834	0.11467920159680639	-0.07268972055888223
-0.020027076923076922	0.27094179640718563	0.04905540918163673	0.040202694610778446	-0.06286239520958083	0.04808079840319361	-0.11773652694610778	-0.6688266467065869	0.04483209580838323	0.11898373253493014
-0.04568676923076923	0.25534802395209577	-0.043857485029940114	-0.3191850299401197	0.03378650698602795	0.08479113772455091	0.1895152095808383	-0.43167135728542916	0.012832375249500998	0.07187754491017964
-0.03421292307692308	-0.7454148103792415	0.11792790419161678	0.14253682634730538	0.14245560878243513	0.013482115768463074	0.07851808383233533	0.2948197604790419	0.05327872255489022	0.1088315369261477
0.007927384615384614	-0.5461069061876248	0.09015149700598803	0.29238323353293416	0.07666938123752495	-0.03898443113772455	-0.1470082634730539	-0.06497405189620759	0.007309580838323354	0.09380628742514971
0.06592246153846154	0.27191640718562876	0.013482115768463074	-0.002436526946107784	0.14684135728542913	0.009908542914171658	0.02139556886227545	-0.512076746506986	0.0565274251497006	0.001218263473053892
0.11181784615384616	0.1663335728542914	0.22334830339321357	-0.031674850299401196	0.21279001996007985	0.04077121756487026	0.06536407185628743	0.05644620758483034	0.008284191616766468	0.06538013972055888
0.15687876923076924	0.09307532934131736	0.2451146107784431	0.2351248502994012	-0.015106467065868262	-0.014294291417165669	-0.1618674251497006	0.1530951097804391	-0.05327872255489022	0.09583672654690618
0.20298276923076922	0.2114905389221557	-0.046131576846307386	0.14456726546906187	-0.05165437125748503	-0.008284191616766468	-0.1347880239520958	-0.5201985029940119	0.013806986027944113	-0.04994880239520958
0.19505538461538463	-0.030862674650698602	-0.01413185628742515	-0.06456796407185628	0.16243512974051896	-0.01673081836327345	0.11412323353293413	-0.30497195608782435	0.021116566866267464	-0.043045309381237525
0.12558646153846154	0.25762211576846306	0.3198347704590819	0.055634031936127745	0.14245560878243513	-0.10395848303393214	-0.010271497005988025	0.5656803393213573	0.035085988023952096	0.08040538922155689
0.02795446153846154	0.47333596806387224	0.14083125748502995	0.1417246506986028	-0.15886155688622755	-0.08592818363273454	-0.033737604790419165	0.297662375249501	-0.12458774451097805	0.07756277445109781
-0.07843938461538462	-0.5777817564870259	-0.2616829940119761	-0.2176630738522954	-0.12133904191616766	-0.012669940119760479	0.011083473053892215	-0.5279141716566866	-0.1351460279441118	0.004873053892215568
-0.1341396923076923	-0.5097214371257485	-0.060588303393213576	-0.05888273453093812	0.1379074251497006	0.010070978043912176	0.09885808383233533	-0.06984710578842315	0.1801405588822355	-0.06010099800399202
-0.1287156923076923	0.8202974051896207	0.19573433133732535	0.09786716566866267	0.07959321357285429	-0.007634451097804391	0.110225748502994	0.7175571856287425	0.1497651896207585	0.01908612774451098
-0.08323753846153846	0.6282990818363273	-0.09534942115768463	-0.049136626746506984	-0.0831667864271457	0.035410858283433135	0.004303473053892216	0.11776546906187624	-0.20434339321357287	0.0032487025948103793
-0.01981846153846154	-0.5617006786427146	-0.2176630738522954	0.4349200598802395	-0.05116706586826347	0.07715668662674652	0.07823389221556887	-0.47431057884231537	0.07439528942115768	-0.13766377245508982
0.03275261538461539	-0.1328719361277445	0.06854762475049901	-0.1859882235528942	0.03719764471057884	0.18403900199600798	0.1733162874251497	0.30050499001996006	0.37944846307385227	-0.008527844311377245
0.07238953846153846	0.8045411976047904	0.05522794411177645	-0.6952223552894212	0.015106467065868262	0.03362407185628742	0.09544778443113773	0.7614146706586826	0.016405948103792416	0.06741057884231537
0.09784061538461537	0.11857764471057884	-0.222860998003992	0.45766097804391215	0.06708570858283433	-0.15545041916167665	-0.02139556886227545	-0.08974540918163673	-0.23000814371257486	-0.06578622754491018
0.11181784615384616	-0.4319150099800399	-0.16389704590818363	1.2060808383233532	0.09892299401197605	0.28751017964071857	0.1190356886227545	-0.6095378243512974	0.060750738522954095	0.03451746506986028
0.08219446153846154	-0.12621209580838322	0.07407041916167664	-0.9534942115768462	0.01997952095808383	0.2905964471057884	0.0813194011976048	0.19735868263473053	0.35199692614770456	0.08202974051896207
0.006258461538461538	-0.364341996007984	0.012994810379241517	-1.0830362275449101	0.12198878243512974	-0.1765669860279441	-0.12078143712574851	0.6838518962075849	-0.057339600798403195	-0.08040538922155689
-0.08866153846153846	-0.5092341317365269	-0.07212119760479042	1.657650499001996	0.17851620758483033	0.04060878243512974	-0.0618725748502994	0.01868003992015968	-0.25388610778443116	-0.07675059880239521
-0.14749107692307692	0.15642502994011975	0.09437481037924152	0.5222289421157684	0.05181680638722555	0.46229037924151695	0.0006089820359281437	-0.31349980039920156	0.20840427145708582	-0.021928742514970057
-0.13080184615384613	0.04125852295409182	0.18517604790419162	-1.2738975049900199	0.0856033133732535	0.03654790419161677	-0.10563808383233533	0.040202694610778446	0.2449521756487026	-0.06334970059880239
-0.07134646153846153	-0.3399767265469062	0.07975564870259481	-0.2363431137724551	0.1018468263473054	-0.32779409181636726	-0.14522191616766467	-0.0016243512974051897	-0.2116529740518962	-0.0056852295409181635
-0.0022947692307692304	0.37490027944111776	0.060588303393213576	1.2154208582834332	-0.03703520958083832	0.09047636726546907	0.06788119760479042	-0.20304391217564868	-0.23098275449101796	0.0028426147704590818
0.05924676923076923	0.5727462674650698	0.10915640718562873	-0.12994810379241517	0.06854762475049901	0.10671988023952096	0.04758179640718563	0.10558283433133732	0.17624211576846308	0.009746107784431137
0.11432123076923076	-0.20677992015968066	0.0675730139720559	-0.7163389221556886	0.2062926147704591	-0.2499876646706587	-0.14546550898203592	0.21319610778443113	0.12410043912175649	0.08771497005988023
0.13872923076923074	-0.41274766467065865	0.04125852295409182	0.7378615768463074	-0.017867864271457083	-0.1497651896207585	0.05087029940119761	-0.20304391217564868	-0.26736822355289425	0.15431337325349304
0.12808984615384614	0.27565241516966066	0.10412091816367267	-0.12832375249501	0.0011370459081836328	0.13806986027944113	0.1465616766467066	-0.013400898203592816	-0.14229317365269462	0.19573433133732535
0.10117846153846152	0.26753065868263476	0.15301389221556885	-0.38050429141716563	0.2722412774451098	-0.12280095808383233	-0.027972574850299404	0.5124828343313372	0.23959181636726548	0.4588792415169661
0.019609846153846155	-0.28767261477045913	0.05197924151696607	0.6050708582834331	0.10655744510978044	-0.24316538922155687	-0.08140059880239521	0.02030439121756487	0.11272998003992016	0.5173558882235529
-0.07802215384615384	-0.0032487025948103793	-0.012020199600798403	0.1275115768463074	-0.0839789620758483	0.1893993612774451	0.20948982035928143	-0.6834458083832335	-0.11662842315369261	-0.1701507984031936
-0.13330523076923076	0.415346626746507	0.04840566866267465	-1.0119708582834332	0.07065928143712576	0.05295385229540918	0.18699808383233532	-0.10314630738522955	0.030700239520958083	-1.323034131736527
-0.14081538461538462	0.34371273453093815	0.057826906187624746	-0.0004060878243512974	0.15350119760479042	-0.3875702195608782	-0.09881748502994012	0.7512624750499002	0.15837425149700599	-0.7297398203592814
-0.09095630769230768	0.25404854291417167	0.005522794411177645	1.009128243512974	-0.007472015968063872	-0.1250750499001996	0.060208023952095804	-0.04873053892215569	-0.03963417165668663	1.4891240518962077
-0.03108369230769231	0.3105759680638723	-0.14099369261477043	-0.3910625748502994	0.007634451097804391	0.3461492614770459	0.09187508982035929	-0.9746107784431137	-0.04548183632734531	-0.11370459081836327
0.024616615384615383	0.06464918163672655	-0.09811081836327346	-0.7983686626746508	0.17413045908183633	0.03151241516966068	-0.03702610778443114	-0.11857764471057884	0.24300295409181638	-2.0787635728542915
0.0744756923076923	-0.17624211576846308	0.0865779241516966	0.3354285429141716	0.0934001996007984	-0.35037257485029943	-0.03844706586826348	0.779688622754491	0.10818179640718562	0.3191850299401197
0.11098338461538461	-0.18176491017964072	-0.04401992015968064	0.882022754491018	-0.06318726546906188	0.13043540918163674	0.020827185628742514	0.08609061876247505	-0.11435433133732535	2.333786726546906
0.14999446153846155	-0.2667184830339321	-0.1130548502994012	-0.3589816367265469	-0.0248525748502994	0.4414986826347305	-0.00868814371257485	-0.6631414171656687	0.0651364870259481	-1.0533918163672653
0.15813046153846153	-0.10070978043912177	0.0745577245508982	-0.6452735528942115	0.0761820758483034	-0.028751017964071857	-0.009906107784431137	0.008527844311377245	0.2072672255489022	-3.02048123752495
0.1097316923076923	0.14619161676646708	0.10558283433133732	0.5478124750499002	-0.06627353293413174	-0.31479928143712577	0.0011367664670658682	0.6513648702594811	-0.030537804391217564	1.2637453093812376
0.022947692307692308	0.031674850299401196	-0.055065508982035924	0.35695119760479044	-0.07130902195608782	0.10834423153692616	0.04733820359281437	0.1088315369261477	-0.2834493013972056	0.9867934131736527
-0.06279323076923077	-0.09015149700598803	-0.09973516966067865	-0.34517465069860276	0.1002224750499002	0.30489073852295406	0.07234706586826348	-0.2846675648702595	0.039471736526946105	-1.013189121756487
-0.1178676923076923	0.11792790419161678	0.013644550898203591	-0.20954131736526946	-0.03329920159680639	-0.08609061876247505	-0.02898754491017964	0.3573572854291417	0.2611956886227545	2.3898268463073853
-0.13893784615384613	0.19410998003992017	0.09534942115768463	0.4121791417165669	-0.10265900199600798	-0.10493309381237524	0.04815017964071856	0.41583393213572856	-0.11776546906187624	1.2263852295409183
-0.11870215384615385	-0.04337017964071856	-0.005197924151696606	0.012994810379241517	0.0873900998003992	0.15691233532934132	0.08554167664670659	-0.25542924151696605	-0.1713690618762475	-2.931954091816367
-0.07155507692307693	-0.00471061876247505	-0.09469968063872256	-0.30862674650698607	0.06659840319361278	0.0745577245508982	0.0005683832335329341	-0.0637557884231537	0.12458774451097805	2.016632135728543
-0.025659692307692307	0.11191780439121757	0.09567429141716567	0.19979520958083832	-0.09096367265469062	-0.1216639121756487	0.052210059880239516	0.6574561876247506	0.010070978043912176	4.192044610778443
0.021696	-0.14814083832335329	0.11809033932135729	0.19329780439121758	-0.008771497005988024	-0.06887249500998004	0.13239269461077843	0.2582718562874251	-0.15187684630738524	-3.389208982035928
0.06842584615384616	-0.09437481037924152	-0.08511600798403193	-0.2704544910179641	0.09047636726546907	-0.029075888223552893	-0.012057844311377245	-0.6602988023952095	-0.09973516966067865	-3.664942614770459
0.10096984615384616	0.17997812375249503	-0.10590770459081836	-0.09624281437125749	0.1866379640718563	-0.1351460279441118	0.03117988023952096	-0.035735728542914166	0.04726862275449102	4.336611876247505
0.09804923076923076	0.055065508982035924	0.01997952095808383	0.40283912175648706	0.15739964071856288	-0.01851760479041916	0.09585377245508982	0.6810092814371258	0.10655744510978044	2.55104371257485
0.04860738461538461	0.022740918163672654	0.1224760878243513	-0.09380628742514971	-0.025339880239520957	0.17185636726546907	-0.02517125748502994	-0.064161876247505	-0.046131576846307386	-4.689908283433134
-0.029414769230769227	0.20515556886227546	-0.006659840319361277	-0.20832305389221556	0.16357217564870258	0.06269996007984031	-0.05456479041916168	-0.9250680638722555	0.14229317365269462	-1.1833399201596806
-0.09554584615384615	0.003736007984031936	-0.1621102594810379	0.15187684630738524	0.2582718562874251	-0.12994810379241517	-0.006495808383233533	-0.2814188622754491	0.21863768463073854	3.25195129740519
-0.12120553846153845	-0.32324590818363275	0.03963417165668663	0.16812035928143715	-0.025015009980039922	0.0625375249500998	0.05208826347305389	0.629436127744511	-0.007309580838323354	-0.7557294411177644
-0.11035753846153845	-0.012832375249500998	0.18111516966067864	-0.23471876247504989	-0.09063880239520958	0.20109469061876245	0.055417365269461075	-0.02030439121756487	0.014294291417165669	-2.786574650698603
-0.06696553846153847	0.1517144111776447	-0.0737455489021956	-0.043451397205588826	0.06205021956087824	-0.0659486626746507	0.024399880239520957	-0.6696388223552895	0.16016103792415168	0.9539002994011977
-0.016480615384615385	-0.2603835129740519	-0.18647552894211578	0.365885129740519	0.07715668662674652	-0.17851620758483033	-0.017701077844311377	-0.2367492015968064	0.16763305389221558	0.010558283433133732
0.029206153846153847	-0.15561285429141716	0.02209117764471058	-0.010558283433133732	0.05961369261477046	-0.036223033932135724	0.1346662275449102	0.3407076846307385	-0.04824323353293414	-1.8724709580838323
0.0826116923076923	0.17250610778443112	0.1028214371257485	-0.14903423153692616	0.07098415169660678	0.12783644710578843	0.0411265868263473	0.10639500998003992	-0.08170487025948103	1.3798864271457085
0.11703323076923078	-0.04060878243512974	-0.05587768463073852	0.1563438123752495	0.05132950099800399	0.049867584830339325	-0.02728239520958084	-0.13441506986027943	0.05798934131736527	1.3758255489021958
0.13372246153846154	-0.08446626746506986	-0.08527844311377245	0.47390449101796406	0.08202974051896207	-0.18858718562874252	-0.0019893413173652694	0.23999790419161676	0.0004873053892215569	-1.7701368263473054
0.11432123076923076	0.10152195608782434	0.1018468263473054	-0.10558283433133732	0.06854762475049901	-0.10785692614770459	-0.05200706586826347	0.26761187624750504	-0.12052686626746507	0.11614111776447106
0.05298830769230769	0.10915640718562873	0.11126806387225549	-0.1579681636726547	0.02810127744510978	0.11597868263473055	0.10182179640718562	0.08568453093812375	-0.08592818363273454	3.3079914171656686
0.003129230769230769	-0.006822275449101796	-0.013157245508982037	0.28913453093812375	-0.034273812375249506	-0.032162155688622754	0.061304191616766465	0.25258662674650695	0.020954131736526948	0.2696423153692615
-0.015854769230769228	-0.07244606786427145	0.0056852295409181635	0.35532684630738526	-0.008284191616766468	-0.2834493013972056	-0.030449101796407186	0.3313676646706587	0.07959321357285429	-1.9354145708582833
0.010848	-0.07910590818363272	0.022903353293413174	-0.04263922155688622	0.11857764471057884	-0.10736962075848304	-0.057609700598802396	-0.1900491017964072	0.04044634730538922	1.3132880239520957
0.045895384615384616	-0.22156151696606788	-0.043045309381237525	-0.26761187624750504	0.09226315369261477	0.12101417165668663	0.02651101796407186	-0.3415198602794411	0.03394894211576846	1.9203893213572854
0.06842584615384616	0.07585720558882235	0.01673081836327345	0.2952258483033932	0.01900491017964072	0.04434479041916167	-0.06516107784431138	0.26070838323353296	0.06432431137724551	-1.5378545908183634
0.07948246153846153	0.24722626746506987	0.16600870259481038	0.12791766467065868	0.08966419161676646	-0.054578203592814366	-0.15037796407185627	0.36507295409181634	0.0445072255489022	-1.1268937125748502
0.07593599999999999	0.23715528942115768	0.03606059880239521	-0.07959321357285429	0.07894347305389221	0.016243512974051896	-0.045389461077844306	-0.26070838323353296	0.192810499001996	1.1959286427145708
0.10347323076923076	0.19833329341317366	-0.14164343313373254	-0.055634031936127745	0.027289101796407183	0.10103465069860279	0.010921077844311377	-0.5023306387225549	0.11841520958083833	0.09583672654690618
0.12496061538461539	-0.38480882235528946	0.02663936127744511	0.0625375249500998	0.10395848303393214	0.04044634730538922	0.1088453892215569	0.13197854291417166	-0.1703944510978044	-1.2324765469061876
0.1136953846153846	-0.423793253493014	0.1772167265469062	-0.008527844311377245	0.02647692614770459	0.06887249500998004	-0.0233037125748503	0.4674070858283433	-0.050192455089820356	-0.0787810379241517
0.06821723076923077	0.132709500998004	-0.04337017964071856	-0.011370459081836327	-0.05490307385229541	0.11516650698602794	0.06126359281437126	-0.13076027944111776	0.08787740518962077	0.29847455089820357
0.012099692307692308	0.3744129740518962	-0.20937888223552895	0.1912673652694611	0.0924255888223553	0.011532894211576846	0.19686359281437127	-0.5348176646706586	0.12231365269461078	-0.9254741516966069
-0.004798153846153846	-0.005035489021956088	0.04531940119760479	-0.1084254491017964	0.1877750099800399	0.04548183632734531	0.06540467065868263	0.02680179640718563	0.04077121756487026	-0.42030089820359284
-0.011891076923076923	-0.18436387225548903	0.22074934131736526	-0.0779688622754491	-0.011857764471057883	0.19248562874251499	0.056716526946107786	0.5096402195608782	-0.22058690618762475	0.18761257485029942
0.009804923076923077	0.14684135728542913	-0.021441437125748503	0.17705429141716567	-0.08495357285429142	0.12718670658682635	0.09008874251497007	0.10152195608782434	0.06659840319361278	-0.48202624750499
0.029206153846153847	0.2022317365269461	-0.13936934131736528	0.17908473053892215	0.07943077844311378	-0.10736962075848304	0.020096407185628745	-0.2631449101796407	0.3877326546906188	-0.02680179640718563
0.027328615384615382	-0.17153149700598802	0.1599986027944112	-0.1872064870259481	0.04060878243512974	-0.05409089820359281	0.012788622754491018	-0.04263922155688622	-0.046294011976047905	0.9193828343313373
0.042974769230769226	-0.5769695808383234	0.192810499001996	-0.043451397205588826	-0.04824323353293414	0.10493309381237524	0.16795724550898203	0.22213003992015967	-0.312687624750499	0.24202834331337325
0.06905169230769231	-0.23845477045908184	-0.13888203592814372	0.2724849301397205	-0.034761117764471064	-0.031999720558882234	-0.07449880239520958	0.09867934131736526	0.11776546906187624	-0.2797945109780439
0.12725538461538463	0.46131576846307387	-0.14440483033932136	0.07228363273453094	0.10671988023952096	-0.07780642714570858	-0.11550359281437127	-0.06091317365269461	0.3212966866267465	0.5417211576846307
0.15959076923076923	0.23065788423153694	0.1020092614770459	0.040202694610778446	0.15155197604790419	0.060588303393213576	0.1161531736526946	0.0779688622754491	-0.07488259481037925	0.7248667664670659
0.13393107692307693	-0.23179493013972055	0.094212375249501	0.07025319361277445	0.060588303393213576	0.0890144510978044	-0.10458251497005988	0.07228363273453094	-0.21782550898203593	-0.27126666666666666
0.08177723076923075	0.08690279441117765	-0.02777640718562874	0.13603942115768464	0.046294011976047905	0.019492215568862273	-0.11940107784431138	-0.09746107784431138	0.24462730538922156	-0.3423320359281437
0.028371692307692306	0.31155057884231535	0.01088315369261477	0.1396942115768463	0.12491261477045909	-0.006010099800399201	0.011936047904191617	-0.03451746506986028	0.2399166866267465	0.2948197604790419
0.009179076923076922	0.2792259880239521	0.05132950099800399	0.1555316367265469	0.12621209580838322	0.03784738522954092	-0.03974622754491018	0.11248632734530938	-0.27126666666666666	0.16243512974051896
-0.003963692307692307	0.14115612774451097	0.05490307385229541	0.06050708582834331	0.03118754491017964	0.029075888223552893	-0.04595784431137725	-0.09786716566866267	-0.08609061876247505	0.04060878243512974
-0.010013538461538461	-0.23211980039920158	0.09567429141716567	-0.03329920159680639	0.05132950099800399	-0.06010099800399202	0.05188526946107785	-0.346799001996008	0.2860482634730539	0.08730888223552895
0.008136	-0.30862674650698607	0.05344115768463074	0.08690279441117765	0.06611109780439121	0.0022740918163672657	-0.006577005988023952	-0.11492285429141716	-0.031674850299401196	-0.16121686626746506
0.031709538461538456	0.19995764471057884	-0.14375508982035928	0.04466966067864271	0.10818179640718562	0.12799888223552894	-0.00775437125748503	0.08284191616766468	-0.2652565668662675	-0.19817085828343314
0.0609156923076923	0.5353861876247504	-0.043045309381237525	-0.006903493013972056	0.0856033133732535	0.028751017964071857	0.045145868263473055	-0.25949011976047903	0.192810499001996	0.0475122754491018
0.0974233846153846	-0.0924255888223553	0.2443024351297405	-0.08162365269461078	0.03248702594810379	-0.04418235528942116	-0.06816538922155688	-0.32974331337325347	0.19232319361277445	-0.27410928143712576
0.13622584615384614	-0.48356938123752496	0.02680179640718563	-0.012994810379241517	0.035735728542914166	-0.009583672654690619	0.09711233532934131	0.5376602794411177	-0.2577845508982036	-0.5766447105788424
0.14102399999999998	0.21376463073852295	-0.17413045908183633	-0.11938982035928143	0.03329920159680639	-0.026314491017964074	0.11193089820359282	0.7447650698602795	-0.024040399201596806	-0.07268972055888223
0.092208	0.4205445508982036	0.08917688622754491	-0.23837355289421155	0.06838518962075849	-0.035735728542914166	-0.03081449101796407	-0.29116497005988023	0.24397756487025948	0.14253682634730538
0.04088861538461538	-0.3198347704590819	0.18988666666666668	0.03532964071856288	0.027451536926147706	-0.10720718562874253	0.10547568862275448	-0.36385469061876247	-0.05863908183632734	-0.37928602794411176
0.012099692307692308	-0.4351637125748503	-0.05522794411177645	0.049136626746506984	0.025015009980039922	-0.0856033133732535	0.062765748502994	0.8787740518962076	-0.20109469061876245	-0.10720718562874253
0.008970461538461538	0.18728770459081834	-0.10314630738522955	-0.15431337325349304	0.14180586826347305	0.12523748502994012	-0.13166191616766468	0.7776581836327345	0.1877750099800399	0.3601999001996008
0.03337846153846154	0.21019105788423154	0.16925740518962076	-0.21644481037924151	0.045969141716566866	0.0334616367265469	-0.01177365269461078	-0.37157035928143717	0.32015964071856284	-0.14619161676646708
0.05319692307692307	-0.14667892215568865	0.20076982035928143	0.2176630738522954	-0.03297433133732535	-0.23033301397205588	0.15407245508982037	0.05116706586826347	-0.0787810379241517	-0.29238323353293416
0.05048492307692308	0.04353261477045908	-0.03134998003992016	0.16608992015968063	0.18988666666666668	0.00016243512974051895	-0.05919305389221557	1.1065893213572853	-0.0856033133732535	0.1088315369261477
0.045060923076923075	-0.0011370459081836328	0.05262898203592815	-0.1872064870259481	0.10038491017964071	0.2836117365269461	-0.1278862275449102	0.8873018962075849	0.38627073852295407	0.027613972055888225
0.040054153846153843	-0.13400898203592815	0.20450582834331335	-0.05035489021956088	-0.18891205588822355	-0.046131576846307386	0.19580802395209582	-0.9924786427145709	0.14619161676646708	-0.16730818363273453
0.03233538461538461	0.3588192015968064	0.0016243512974051897	0.25989620758483034	-0.025827185628742515	-0.21896255489021957	0.21712239520958082	-1.7668881237524952	-0.3191850299401197	0.07634451097804391
0.03483876923076923	0.45433105788423156	-0.12377556886227545	0.26233273453093814	0.16747061876247504	0.11857764471057884	-0.07198167664670659	0.21279001996007985	-0.01673081836327345	0.31553023952095804
0.010639384615384617	0.06838518962075849	-0.08349165668662675	-0.094212375249501	0.03248702594810379	0.1746177644710579	0.013194610778443115	1.1614111776447107	0.24527704590818364	0.44629051896207583
-0.051319384615384614	-0.09453724550898204	-0.006659840319361277	0.0637557884231537	0.02517744510978044	-0.035410858283433135	0.25565065868263476	-0.5648681636726547	-0.012345069860279442	0.40202694610778444
-0.09304246153846155	0.03784738522954092	0.060750738522954095	0.1697447105788423	0.035085988023952096	-0.09372506986027944	-0.020096407185628745	-1.9597798403193614	-0.20645504990019958	0.24690139720558882
-0.10138707692307691	0.1697447105788423	-0.01104558882235529	0.06700449101796407	0.013319680638722554	0.08950175648702595	-0.17485904191616766	-0.2814188622754491	0.08267948103792415	0.04873053892215569
-0.07697907692307693	0.09973516966067865	-0.10931884231536927	-0.004466966067864271	0.20775453093812377	0.14944031936127744	0.18033988023952097	1.4716622754491018	0.1980084231536926	0.014619161676646708
-0.045060923076923075	0.020954131736526948	-0.08073025948103793	0.034923552894211576	0.20661748502994012	-0.014456726546906187	0.07291544910179641	-0.03939051896207585	-0.10558283433133732	0.16487165668662673
-0.04276615384615385	-0.06952223552894213	0.13644550898203592	0.013400898203592816	-0.05555281437125748	-0.05165437125748503	-0.20352179640718562	-1.4724744510978045	-0.13498359281437125	0.02355309381237525
-0.03358707692307692	-0.13222219560878243	0.11792790419161678	-0.06700449101796407	-0.008933932135728542	-0.09989760479041916	0.10234958083832335	-0.32568243512974054	0.12491261477045909	-0.2907588822355289
-0.01814953846153846	0.02062926147704591	-0.20645504990019958	0.08649670658682634	0.25940890219560875	-0.1824146506986028	0.21383389221556884	1.1435433133732533	0.08527844311377245	-0.248525748502994
0.017940923076923077	0.11938982035928143	-0.15431337325349304	0.049136626746506984	0.053116287425149705	-0.0737455489021956	-0.16617089820359282	0.621314371257485	-0.09453724550898204	0.04466966067864271
0.055491692307692304	-0.12653696606786427	0.2194498602794411	-0.10598892215568863	-0.10152195608782434	0.12410043912175649	-0.11517880239520958	-0.5275080838323353	0.08479113772455091	-0.12182634730538922
0.02482523076923077	-0.18582578842315367	0.1190649500998004	0.030456586826347304	0.13417141716566866	-0.041908263473053896	0.19605161676646704	0.0312687624750499	0.20970375249500997	-0.36832165668662675
-0.04088861538461538	-0.002436526946107784	-0.17283097804391218	-0.13400898203592815	-0.0011370459081836328	-0.21473924151696608	-0.0758385628742515	0.9348141716566866	-0.026964231536926148	-0.421925249500998
-0.09909230769230769	-0.08430383233532934	-0.008771497005988024	0.3130937125748503	-0.1362830738522954	0.05490307385229541	-0.20279101796407187	0.6298422155688622	-0.0994102994011976	-0.41786437125748505
-0.11953661538461538	-0.07585720558882235	0.20012007984031938	0.6038525948103792	0.0950245508982036	0.1772167265469062	0.15947209580838323	0.16487165668662673	0.08625305389221556	-0.18395778443113772
-0.10409907692307692	0.07293337325349301	0.08576574850299401	-0.7041562874251497	0.10639500998003992	-0.04775592814371258	0.16799784431137726	0.10395848303393214	0.050192455089820356	0.12385678642714572
-0.08052553846153847	-0.0188424750499002	-0.061725349301397205	-1.3616124750499001	-0.15804938123752496	-0.16016103792415168	-0.13255508982035927	0.24284051896207584	-0.06383700598802394	0.20141956087824353
-0.04860738461538461	0.061725349301397205	-0.05344115768463074	0.8840531936127745	0.0017867864271457086	0.09404994011976048	0.004059880239520958	0.32771287425149703	0.0032487025948103793	0.09015149700598803
-0.023364923076923075	0.3675906986027944	-0.014294291417165669	2.1144993013972053	0.2582718562874251	0.22221125748502993	0.24956083832335332	0.15065858283433134	0.10103465069860279	0.1677142714570858
0.01043076923076923	0.15821181636726545	0.12475017964071856	-1.7774464071856289	-0.003411137724550898	0.07082171656686627	-0.03662011976047904	-0.11614111776447106	0.03736007984031936	0.4251739520958084
0.06028984615384615	-0.23228223552894212	0.1577245109780439	-1.6129808383233533	-0.07975564870259481	0.03606059880239521	-0.05488958083832335	-0.18964301397205588	-0.050679760479041915	0.48040189620758483
0.10639384615384614	-0.06286239520958083	-0.034923552894211576	2.3837355289421156	0.11987712574850298	0.09827325349301397	0.14254239520958084	-0.08284191616766468	0.06497405189620759	0.12913592814371255
0.13059323076923077	0.1448921357285429	-0.1020092614770459	1.2487200598802397	0.07000954091816368	0.0248525748502994	0.04737880239520958	-0.23999790419161676	0.09713620758483034	0.019492215568862273
0.10243015384615384	-0.01997952095808383	0.06643596806387225	-2.3699285429141717	-0.03297433133732535	-0.10070978043912177	-0.06731281437125748	-0.6192839321357285	-0.04531940119760479	0.31431197604790423
0.05111076923076923	-0.055065508982035924	0.003898443113772455	-0.7610085828343313	0.09096367265469062	0.04401992015968064	0.024846467065868263	-0.5096402195608782	-0.03313676646706587	0.38334690618762474
0.005841230769230769	0.05863908183632734	-0.3307179241516966	2.332162375249501	0.1773791616766467	0.05262898203592815	0.1089265868263473	0.12223243512974052	0.020791696606786425	0.17624211576846308
-0.010848	-0.004385748502994012	-0.1533387624750499	-0.16365339321357286	0.08511600798403193	-0.1738055888223553	-0.02829736526946108	0.010558283433133732	0.035573293413173654	-0.16608992015968063
0.015854769230769228	0.016081077844311377	0.2132773253493014	-0.8767436127744511	0.0009746107784431138	-0.0882022754491018	-0.005724431137724551	-0.6343091816367266	0.0565274251497006	-0.45603662674650697
0.051319384615384614	0.0703344111776447	0.0021116566866267467	0.6229387225548902	0.1052579640718563	0.17624211576846308	-0.008322754491017964	-0.3248702594810379	-0.03459868263473054	-0.3151241516966068
0.09053907692307692	-0.11744059880239521	-0.24007912175648702	0.17786646706586826	0.1577245109780439	0.15512554890219563	-0.0018675449101796407	0.4986758483033932	-0.009583672654690619	0.039796606786427144
0.11870215384615385	-0.20174443113772456	0.1028214371257485	-0.4406052894211577	-0.09892299401197605	-0.11354215568862275	0.04356251497005988	0.3597938123752495	0.061562914171656685	-0.25258662674650695
0.154584	0.00016243512974051895	0.32015964071856284	0.9051697604790419	-0.07975564870259481	-0.12994810379241517	0.08200958083832335	-0.4097426147704591	0.024527704590818364	-0.5567464071856287
0.19317784615384614	-0.05165437125748503	-0.0719587624750499	0.5007062874251497	0.16438435129740517	0.0865779241516966	0.06248155688622754	-0.2749214570858283	0.03784738522954092	-0.13766377245508982
0.184416	-0.2270843113772455	-0.2108407984031936	-1.7953142714570858	0.05880151696606786	0.13335924151696604	0.010433892215568863	0.4125852295409182	0.006822275449101796	0.2229422155688623
0.1353913846153846	0.021928742514970057	0.14814083832335329	0.2797945109780439	-0.07309580838323354	-0.015268902195608782	0.0817253892215569	0.3666973053892216	-0.034761117764471064	0.13319680638722556
0.04819015384615385	0.30261664670658683	0.19297293413173655	1.754705489021956	0.030212934131736525	-0.049867584830339325	0.022735329341317365	-0.15959251497005986	0.10688231536926147	-0.20304391217564868
-0.03400430769230769	0.014294291417165669	-0.16812035928143715	-0.5157315369261477	0.06741057884231537	0.07504502994011976	-0.012260838323353293	-0.05279141716566866	0.11224267465069859	-0.07634451097804391
-0.07364123076923076	-0.22042447105788424	-0.1431053493013972	-1.7863803393213573	0.010720718562874251	0.04905540918163673	-0.002070538922155689	0.42030089820359284	-0.01900491017964072	0.26761187624750504
-0.086784	0.38838239520958084	0.1655213972055888	0.7683181636726546	0.0248525748502994	-0.02176630738522954	-0.03211365269461078	0.37238253493013973	-0.011695329341317366	0.24284051896207584
-0.06717415384615384	0.5655991217564871	0.0831667864271457	1.7762281437125749	0.02956319361277445	-0.04337017964071856	-0.0695051497005988	0.07634451097804391	-0.04125852295409182	0.06619231536926148
-0.03609046153846154	0.13482115768463074	-0.06010099800399202	-1.0001943113772456	0.04678131736526946	-0.10428335329341318	0.03341281437125748	-0.06538013972055888	0.011695329341317366	0.20507435129740517
-0.002712	-0.039796606786427144	0.039471736526946105	-1.0176560878243512	0.07065928143712576	-0.04775592814371258	0.020096407185628745	-0.010152195608782435	0.061725349301397205	0.4471026946107784
0.045895384615384616	-0.25989620758483034	0.028588582834331338	0.877961876247505	0.13742011976047905	0.06205021956087824	-0.11132191616766467	0.17705429141716567	-0.05993856287425149	0.18476996007984034
0.09596307692307693	-0.149927624750499	-0.021928742514970057	0.8759314371257485	0.16665844311377245	0.035410858283433135	0.05659473053892216	0.4166461077844311	-0.060588303393213576	0.06497405189620759
0.12767261538461538	0.15285145708582834	0.12604966067864273	-0.5937003992015968	0.0006497405189620758	-0.07650694610778443	0.03410299401197605	0.23593702594810378	0.049380279441117766	0.12913592814371255
0.1136953846153846	-0.248525748502994	0.16276000000000002	-0.21360219560878244	0.009908542914171658	-0.10850666666666667	-0.10397353293413174	-0.2948197604790419	0.06952223552894213	-0.10030369261477047
0.05194523076923077	-0.7795261876247506	-0.02176630738522954	0.6351213572854291	0.16324730538922155	0.0042233133732534935	-0.0008119760479041916	-0.19695259481037924	0.017705429141716567	-0.30456586826347304
-0.026911384615384615	-0.011208023952095808	-0.03394894211576846	-0.15228293413173652	0.04499453093812376	0.05262898203592815	0.14822622754491016	0.29847455089820357	0.020791696606786425	-0.13441506986027943
-0.07760492307692309	0.7306332135728543	0.17672942115768464	-0.021928742514970057	-0.07423285429141717	-0.07130902195608782	0.06471449101796407	0.20954131736526946	-0.028913453093812373	-0.030456586826347304
-0.07739630769230768	-0.024202834331337325	0.08592818363273454	0.24527704590818364	0.08511600798403193	-0.10347117764471057	-0.1096979640718563	-0.32040329341317364	0.0009746107784431138	-0.20588652694610776
-0.06592246153846154	-0.4338642315369261	-0.23358171656686624	0.09583672654690618	0.09729864271457085	0.07293337325349301	0.09768071856287426	-0.2915710578842315	0.03963417165668663	-0.19695259481037924
-0.05048492307692308	0.14716622754491018	-0.05798934131736527	-0.29197714570858285	0.0042233133732534935	0.15025249500998003	0.161948622754491	0.14578552894211574	-0.02793884231536926	0.043045309381237525
-0.041514461538461535	0.24543948103792415	0.270129620758483	0.23106397205588824	0.0445072255489022	0.05604011976047904	-0.10986035928143713	0.06903493013972056	0.07683181636726547	0.029238323353293415
-0.040679999999999994	-0.14359265469061877	0.09811081836327346	0.4044634730538922	0.028588582834331338	0.06286239520958083	-0.14059365269461077	-0.24446487025948105	0.0282637125748503	-0.17542994011976046
0.006258461538461538	-0.1302729740518962	-0.13482115768463074	-0.5299446107784431	0.07130902195608782	0.08251704590818364	0.11659976047904191	-0.03817225548902196	0.07845616766467066	0.001218263473053892
0.06967753846153846	-0.1318973253493014	0.046294011976047905	0.001218263473053892	0.09307532934131736	0.07731912175648703	0.08164419161676646	0.2781701596806387	0.17494263473053892	0.10761327345309381
0.10952307692307692	-0.111430499001996	0.23780502994011976	0.4215191616766467	0.014619161676646708	0.0865779241516966	-0.11404203592814371	0.006497405189620759	-0.01673081836327345	-0.033705289421157685
0.09909230769230769	0.4036512974051896	0.06643596806387225	0.002030439121756487	0.030212934131736525	0.010070978043912176	0.06727221556886227	-0.25055618762475046	-0.12799888223552894	0.10070978043912177
0.033169846153846154	0.5475688223552894	-0.1421307385229541	-0.5352237524950101	0.1018468263473054	-0.02387796407185629	0.099954251497006	-0.023959181636726546	0.016893253493013974	0.30943892215568863
-0.026702769230769228	0.15918642714570858	-0.14586674650698603	0.028832235528942117	0.043857485029940114	0.024690139720558883	-0.06215676646706587	0.1738055888223553	0.0839789620758483	0.1888308383233533
-0.054240000000000003	0.14180586826347305	0.015106467065868262	0.42030089820359284	0.008771497005988024	0.04889297405189621	-0.10815520958083832	-0.0312687624750499	-0.038497125748502996	0.07228363273453094
-0.050067692307692306	0.3014796007984032	0.12150147704590819	-0.19248562874251499	0.08576574850299401	0.002598962075848303	-0.05574215568862276	-0.17664820359281438	0.0334616367265469	0.09096367265469062
-0.05194523076923077	-0.005035489021956088	0.026314491017964074	-0.14659770459081836	0.0003248702594810379	-0.07520746506986029	0.0402740119760479	0.11614111776447106	0.04012147704590819	-0.02030439121756487
-0.06613107692307692	-0.31431197604790423	-0.02663936127744511	0.15959251497005986	-0.0014619161676646707	-0.10265900199600798	-0.003572694610778443	0.33827115768463073	0.05555281437125748	-0.1396942115768463
-0.04735569230769231	-0.10623257485029941	0.049867584830339325	0.4816201596806387	0.0839789620758483	-0.04678131736526946	-0.00487185628742515	0.016243512974051896	0.007309580838323354	-0.1868003992015968
-0.003963692307692307	0.0368727744510978	0.08186730538922156	-0.03939051896207585	0.043857485029940114	-0.08381652694610779	0.08460790419161676	-0.28954061876247505	-0.0865779241516966	-0.173399500998004
0.05111076923076923	-0.17770403193612777	0.060750738522954095	-0.25055618762475046	0.07553233532934131	-0.14164343313373254	0.11452922155688623	0.04507574850299401	0.06659840319361278	-0.08406017964071857
0.086784	-0.07780642714570858	0.0022740918163672657	0.16081077844311378	0.11013101796407185	-0.04759349301397205	0.06378071856287425	0.3333981037924152	0.14326778443113775	-0.10030369261477047
0.07405846153846153	0.18988666666666668	-0.05555281437125748	0.27613972055888225	0.08121756487025948	0.01104558882235529	0.06633844311377245	0.13035419161676648	0.02615205588822355	-0.11695329341317366
0.021487384615384613	-0.011695329341317366	0.03378650698602795	-0.0917758483033932	0.04353261477045908	-0.027126666666666667	0.06321233532934131	-0.12263852295409182	0.09356263473053893	-0.011776546906187626
-0.05277969230769231	-0.26087081836327347	0.10931884231536927	-0.441011377245509	0.10704475049900199	-0.031674850299401196	-0.011327065868263474	-0.014619161676646708	0.16129808383233532	-0.010558283433133732
-0.08845292307692308	-0.07601964071856288	0.021928742514970057	0.05807055888223553	0.14814083832335329	0.026314491017964074	0.09950766467065869	0.25989620758483034	0.036223033932135724	-0.12263852295409182
-0.07572738461538461	0.008609061876247505	0.0056852295409181635	0.14497335329341318	0.046618882235528944	0.027451536926147706	0.09394562874251497	0.23999790419161676	0.08008051896207584	-0.02842614770459082
-0.05194523076923077	-0.021116566866267464	0.05246654690618762	-0.11938982035928143	0.028751017964071857	0.06627353293413174	-0.03004311377245509	-0.04223313373253493	0.008771497005988024	0.15512554890219563
-0.03609046153846154	0.12718670658682635	-0.026314491017964074	-0.19857694610778442	0.10574526946107785	0.09226315369261477	0.03783808383233533	-0.2022317365269461	-0.004873053892215568	-0.05482185628742515
-0.03859384615384615	0.05587768463073852	-0.13319680638722556	-0.014619161676646708	0.10168439121756487	0.0222536127744511	0.09853329341317366	0.048324451097804394	0.07212119760479042	-0.11492285429141716
-0.028163076923076923	0.06806031936127745	-0.038659560878243515	0.05807055888223553	0.07114658682634731	0.053928463073852295	-0.04161377245508982	0.18070908183632733	0.004385748502994012	0.18152125748502995
0.011473846153846154	0.25258662674650695	0.1866379640718563	0.049542714570858286	0.06107560878243513	0.10493309381237524	-0.12800802395209582	-0.012182634730538922	0.006659840319361277	0.19614041916167665
0.04088861538461538	0.17965325349301395	0.04012147704590819	0.011776546906187626	0.02046682634730539	0.02956319361277445	0.09410802395209582	-0.0320809381237525	0.057664471057884234	-0.02964441117764471
0.042348923076923076	-0.004060878243512974	-0.25079984031936126	-0.20588652694610776	0.08138000000000001	-0.0471061876247505	0.07380862275449103	0.13035419161676648	0.03297433133732535	-0.010152195608782435
0.018775384615384614	-0.005847664670658683	-0.008446626746506987	0.061725349301397205	0.10590770459081836	0.02842614770459082	-0.07900526946107785	0.13685159680638723	0.01575620758483034	0.11817155688622755
-0.03880246153846154	0.11484163672654692	0.299855249500998	0.35045379241516966	-0.021603872255489022	0.013644550898203591	0.03316922155688622	-0.10761327345309381	-0.0021116566866267467	0.043857485029940114
-0.09909230769230769	0.1893993612774451	-0.010558283433133732	-0.004873053892215568	-0.07017197604790419	-0.15009005988023952	0.14753604790419161	-0.23147005988023953	-0.07325824351297405	-0.06131926147704591
-0.11640738461538462	0.07407041916167664	-0.3659663473053892	-0.3776616766467066	0.05279141716566866	-0.04791836327345309	0.05257544910179641	-0.043045309381237525	0.015106467065868262	-0.031674850299401196
-0.09471138461538461	-0.08170487025948103	-0.07894347305389221	0.08690279441117765	0.13579576846307384	0.1406688223552894	-0.11590958083832335	0.03614181636726547	-0.0071471457085828345	0.034923552894211576
-0.07843938461538462	-0.08121756487025948	0.22237369261477047	0.41014870259481034	-0.04353261477045908	-0.024040399201596806	0.13832011976047906	-0.16446556886227545	-0.015431337325349301	-0.12142025948103792
-0.07781353846153846	-0.10753205588822355	0.041908263473053896	0.022740918163672654	-0.12393800399201596	-0.12946079840319363	0.15102754491017964	-0.13076027944111776	0.1599986027944112	-0.2200996007984032
-0.06487938461538462	0.01575620758483034	-0.09210071856287426	-0.21644481037924151	0.02680179640718563	0.13839473053892215	-0.10312095808383233	0.03411137724550898	0.06724814371257484	-0.0467000998003992
-0.02753723076923077	-0.031674850299401196	0.024527704590818364	0.13076027944111776	0.0248525748502994	0.18566335329341319	0.06577005988023953	-0.064161876247505	-0.09567429141716567	0.031674850299401196
0.026702769230769228	-0.18208978043912175	0.1096437125748503	0.3508598802395209	0.02322822355289421	-0.13254706586826348	0.19284431137724553	-0.13522724550898205	0.030212934131736525	-0.06903493013972056
0.06571384615384615	-0.03589816367265469	0.10347117764471057	0.08852714570858283	0.06806031936127745	-0.17153149700598802	-0.05614814371257485	-0.004873053892215568	0.1338465469061876	-0.027207884231536927
0.06321046153846153	0.041908263473053896	0.008121756487025948	-0.025583532934131736	0.0376849500998004	0.10948127744510978	-0.09077892215568861	0.15959251497005986	-0.006172534930139721	0.07715668662674652
0.027328615384615382	0.08462870259481038	-0.1814400399201597	-0.001218263473053892	0.08300435129740519	0.12117660678642715	0.2705504191616766	0.10639500998003992	-0.0016243512974051897	0.0934001996007984
-0.03337846153846154	0.13433385229540917	-0.14196830339321356	0.14944031936127744	0.218475249500998	-0.07342067864271457	-0.03199185628742515	-0.055634031936127745	0.09989760479041916	0.039796606786427144
-0.07405846153846153	0.04808079840319361	0.16958227544910182	0.1271054890219561	0.16617113772455092	0.027613972055888225	-0.23453928143712574	0.05928882235528942	0.07715668662674652	-0.12304461077844311
-0.0771876923076923	-0.1483032734530938	0.14326778443113775	0.05685229540918164	0.01396942115768463	0.14521700598802395	0.07275305389221556	0.2046682634730539	0.022416047904191615	-0.030456586826347304
-0.06028984615384615	-0.08430383233532934	-0.2329319760479042	0.04263922155688622	0.03443624750499002	-0.06205021956087824	0.01729508982035928	-0.016649600798403195	0.010558283433133732	0.0950245508982036
-0.03859384615384615	0.10655744510978044	-0.1292983632734531	0.06050708582834331	0.03914686626746507	-0.07943077844311378	-0.2330777245508982	-0.07065928143712576	0.05863908183632734	-0.0312687624750499
-0.04088861538461538	0.012345069860279442	0.2605459481037924	0.20304391217564868	0.0523041117764471	0.0968113373253493	-0.14684586826347307	0.22253612774451098	-0.06042586826347305	0.006091317365269461
-0.031709538461538456	-0.12393800399201596	0.10493309381237524	-0.007715668662674651	0.004548183632734531	-0.04564427145708583	0.20969281437125747	0.20141956087824353	-0.1406688223552894	0.048324451097804394
0.013768615384615384	-0.02339065868263473	-0.18907449101796409	-0.11208023952095808	-0.03703520958083832	-0.205642874251497	0.029718323353293413	-0.12872984031936127	0.0368727744510978	-0.02030439121756487
0.065088	0.22935840319361278	-0.02322822355289421	0.07025319361277445	-0.013319680638722554	0.0027613972055888225	-0.1355594011976048	-0.17177514970059882	0.11679085828343312	0.06010099800399202
0.07489292307692308	0.16714574850299402	0.22675944111776447	0.13076027944111776	0.039309301397205586	0.16828279441117763	0.06617604790419163	0.11817155688622755	-0.08462870259481038	0.06050708582834331
0.03692492307692308	-0.14196830339321356	0.13076027944111776	-0.08243582834331337	0.025015009980039922	-0.050517325349301395	0.1550874251497006	0.08852714570858283	-0.0445072255489022	-0.07309580838323354
-0.011682461538461537	-0.057826906187624746	-0.022416047904191615	-0.15918642714570858	-0.1268618363273453	-0.12361313373253494	-0.06560766467065868	-0.21075958083832336	0.1663335728542914	0.010558283433133732
-0.03609046153846154	0.07634451097804391	0.021603872255489022	0.16040469061876247	-0.03297433133732535	0.1338465469061876	-0.02841916167664671	-0.12629331337325347	0.057826906187624746	0.11492285429141716
-0.03483876923076923	-0.09388750499001995	0.10428335329341318	0.18192734530938123	0.07553233532934131	0.18452630738522954	0.31188000000000005	0.11492285429141716	-0.038334690618762476	0.0934001996007984
-0.02858030769230769	-0.007309580838323354	0.07098415169660678	-0.17989690618762474	-0.00779688622754491	-0.03703520958083832	0.11367664670658684	-0.04507574850299401	-0.060750738522954095	0.11167415169660679
-0.01981846153846154	0.05522794411177645	-0.005035489021956088	-0.17096297405189623	-0.0565274251497006	-0.0523041117764471	-0.08700323353293414	-0.2854797405189621	0.024527704590818364	0.046294011976047905
-0.016272	-0.22464778443113773	-0.011695329341317366	0.3061902195608782	0.10330874251497006	0.22123664670658683	0.12260838323353293	-0.04873053892215569	0.09080123752495009	0.014619161676646708
-0.017315076923076923	-0.6599739321357285	-0.08040538922155689	0.2002012974051896	0.17672942115768464	0.16958227544910182	0.1673888622754491	0.2330944111776447	0.0027613972055888225	0.03005049900199601
-0.006884307692307692	-0.0523041117764471	-0.09047636726546907	-0.20913522954091818	-0.04889297405189621	-0.005197924151696606	-0.1568331736526946	0.03411137724550898	0.03118754491017964	-0.11451676646706586
[truncated: 117,861 more rows]
